# Supplementary material for: 3-(4-Methoxy­phen­yl)-1H-isochromen-1-one
Source: Acta Crystallogr Sect E Struct Rep Online. 2008 Dec 17;65(Pt 1):o128. doi: 10.1107/S1600536808042074 (PMC2968048; doi:10.1107/S1600536808042074)
Supplement: Supplementary file 1 [file e-65-0o128-sup1.cif]

##############################################################################
###                                                                        ###
###        Electronic paper (Acta Crystallographica Section E)             ###
###                                                                        ###
##############################################################################
#                                                                            #
# This CIF contains the data in a paper accepted for publication in Acta     #
# Crystallographica Section E. It conforms to the requirements of Notes      #
# for Authors for Section E, and has been peer reviewed under the auspices   #
# of the IUCr Commission on Journals.                                        #
#                                                                            #
# Full details of the Crystallographic Information File format               #
# are given in the paper "The Crystallographic Information File (CIF):       #
# a New Standard Archive File for Crystallography" by S. R. Hall, F. H.      #
# Allen and I. D. Brown [Acta Cryst. (1991), A47, 655-685].                  #
#                                                                            #
# The current version of the core CIF dictionary is obtainable from          #
# ftp://ftp.iucr.org/pub/cif_core.dic. The current version number is 2.4.    #
#                                                                            #
# Software is freely available for graphical display of the structure(s) in  #
# this CIF.  For information consult the CIF home page http://www.iucr.org/  #
# cif/home.html                                                              #
#                                                                            #
# This file may be used for bona fide research purposes within the           #
# scientific community so long as proper attribution is given to the journal # 
# article from which it was obtained.                                        #
#                                                                            #
##############################################################################
                                             
data_global
_audit_creation_method     'SHELXL-97'
_journal_date_recd_electronic     2008-11-28
_journal_date_accepted     2008-12-10
_journal_name_full     'Acta Crystallographica, Section E'
_journal_year     2009
_journal_volume     65
_journal_issue      1
_journal_page_first     o128
_journal_page_last     o128
_journal_paper_category     QO
_journal_coeditor_code     NC2128
_publ_contact_author_name
;
'Dr F.Nawaz Khan'
;
_publ_contact_author_address
;
Chemistry Division
School of Science and Humanities
VIT University,
Vellore 632 014, Tamil Nadu
India
;
_publ_contact_author_email     'nawaz_f@yahoo.co.in'
_publ_contact_author_fax     '(91) 416 2243092'
_publ_contact_author_phone     '(91) 416 2202334'
_publ_section_title
;
3-(4-Methoxyphenyl)-1<i>H</i>-isochromen-1-one
;
loop_
    _publ_author_name
    _publ_author_address
    'T. Maiyalagan'
;
School of Science and Humanities,
VIT University, Vellore 632 014,
Tamil Nadu, India
;
    'Venkatesha R. Hathwar'
;
Solid State and Structural Chemistry Unit,
Indian Institute of Science, Bangalore 560 012,
Karnataka, India
;
    'P. Manivel'
;
School of Science and Humanities,
VIT University, Vellore 632 014,
Tamil Nadu, India
;
    'N. Burcu Arslan'
;
Ondokuz May\?is University
Arts and Sciences Faculty
Department of Physics
55139-Samsun
Turkey
;
    'F. Nawaz Khan'
;
School of Science and Humanities,
VIT University, Vellore 632 014,
Tamil Nadu, India
;
data_I
_chemical_name_systematic
;
3-(4-Methoxyphenyl)-1<i>H</i>-isochromen-1-one
;
_chemical_name_common     ?
_chemical_formula_moiety     'C16 H12 O3'
_chemical_formula_sum     'C16 H12 O3'
_chemical_formula_structural     ?
_chemical_formula_iupac     'C16 H12 O3'
_chemical_formula_weight     252.26
_chemical_melting_point     ?
_symmetry_cell_setting     monoclinic
_symmetry_space_group_name_H-M     'P 21/c'
_symmetry_space_group_name_Hall     '-P 2ybc'
loop_
    _symmetry_equiv_pos_as_xyz
    'x, y, z'
    '-x, y+1/2, -z+1/2'
    '-x, -y, -z'
    'x, -y-1/2, z-1/2'
_cell_length_a     15.5949(15)
_cell_length_b     11.8464(11)
_cell_length_c     15.1824(14)
_cell_angle_alpha     90.00
_cell_angle_beta     117.838(2)
_cell_angle_gamma     90.00
_cell_volume     2480.2(4)
_cell_formula_units_Z     8
_cell_measurement_reflns_used     8668
_cell_measurement_theta_min     1.5
_cell_measurement_theta_max     25.5
_cell_measurement_temperature     290(2)
_cell_special_details     ?
_exptl_crystal_description     'block'
_exptl_crystal_colour     'colourless'
_exptl_crystal_size_max     0.28
_exptl_crystal_size_mid     0.14
_exptl_crystal_size_min     0.08
_exptl_crystal_size_rad     ?
_exptl_crystal_density_diffrn     1.351
_exptl_crystal_density_meas     ?
_exptl_crystal_density_method     'Not measured'
_exptl_crystal_F_000     1056
_exptl_absorpt_coefficient_mu     0.093
_exptl_absorpt_correction_type     'multi-scan'
_exptl_absorpt_process_details     '(SADABS; Sheldrick, 1996)'
_exptl_absorpt_correction_T_min     0.9744
_exptl_absorpt_correction_T_max     0.984
_exptl_special_details
;
;
_diffrn_ambient_temperature     290(2)
_diffrn_radiation_type     'MoK\a'
_diffrn_radiation_wavelength     0.71073
_diffrn_radiation_source     'fine-focus sealed tube'
_diffrn_radiation_monochromator     'graphite'
_diffrn_measurement_device_type     'Bruker SMART CCD area-detector'
_diffrn_measurement_method     '\f and \w'
_diffrn_detector_area_resol_mean     ?
_diffrn_reflns_number     18262
_diffrn_reflns_av_R_equivalents     0.0384
_diffrn_reflns_av_sigmaI/netI     0.0363
_diffrn_reflns_theta_min     1.48
_diffrn_reflns_theta_max     25.50
_diffrn_reflns_theta_full     25.50
_diffrn_measured_fraction_theta_max     0.998
_diffrn_measured_fraction_theta_full     0.998
_diffrn_reflns_limit_h_min     -18
_diffrn_reflns_limit_h_max     18
_diffrn_reflns_limit_k_min     -13
_diffrn_reflns_limit_k_max     14
_diffrn_reflns_limit_l_min     -18
_diffrn_reflns_limit_l_max     18
_diffrn_reflns_reduction_process
;
;
_diffrn_standards_number     0
_diffrn_standards_interval_count     .
_diffrn_standards_interval_time     .
_diffrn_standards_decay_%     ?
loop_
    _diffrn_standard_refln_index_h
    _diffrn_standard_refln_index_k
    _diffrn_standard_refln_index_l
    ? ? ?
_refine_special_details
;
;
_reflns_number_total     4616
_reflns_number_gt     2795
_reflns_threshold_expression     I>2\s(I)
_refine_ls_structure_factor_coef     Fsqd
_refine_ls_matrix_type     full
_refine_ls_R_factor_all     0.0891
_refine_ls_R_factor_gt     0.0450
_refine_ls_wR_factor_gt     0.0970
_refine_ls_wR_factor_ref     0.1086
_refine_ls_goodness_of_fit_ref     1.002
_refine_ls_restrained_S_all     1.002
_refine_ls_number_reflns     4616
_refine_ls_number_parameters     345
_refine_ls_number_restraints     0
_refine_ls_hydrogen_treatment     refall
_refine_ls_weighting_scheme     calc
_refine_ls_weighting_details
                 'calc w=1/[\s^2^(Fo^2^)+(0.0567P)^2^] where P=(Fo^2^+2Fc^2^)/3'
_atom_sites_solution_hydrogens     geom
_atom_sites_solution_primary     direct
_atom_sites_solution_secondary     difmap
_refine_ls_shift/su_max     0.001
_refine_ls_shift/su_mean     0.000
_refine_diff_density_max     0.145
_refine_diff_density_min     -0.151
_refine_ls_extinction_method     none
_refine_ls_extinction_coef     ?
loop_
    _atom_type_symbol
    _atom_type_description
    _atom_type_scat_dispersion_real
    _atom_type_scat_dispersion_imag
    _atom_type_scat_source
    'C' 'C' 0.0033 0.0016
                         'International Tables Vol C Tables 4.2.6.8 and 6.1.1.4'
    'H' 'H' 0.0000 0.0000
                         'International Tables Vol C Tables 4.2.6.8 and 6.1.1.4'
    'O' 'O' 0.0106 0.0060
                         'International Tables Vol C Tables 4.2.6.8 and 6.1.1.4'
_computing_data_collection     'SMART (Bruker, 2004)'
_computing_cell_refinement     'SAINT (Bruker, 2004)'
_computing_data_reduction     'SAINT (Bruker, 2004)'
_computing_structure_solution     'SHELXS97 (Sheldrick, 2008)'
_computing_structure_refinement     'SHELXL97 (Sheldrick, 2008)'
_computing_molecular_graphics
            'ORTEP-3 (Farrugia, 1997) and CAMERON (Watkin <i>et al.</i>,  1993)'
_computing_publication_material     'PLATON (Spek, 2003)'
loop_
    _atom_site_type_symbol
    _atom_site_label
    _atom_site_fract_x
    _atom_site_fract_y
    _atom_site_fract_z
    _atom_site_U_iso_or_equiv
    _atom_site_adp_type
    _atom_site_calc_flag
    _atom_site_refinement_flags
    _atom_site_occupancy
    _atom_site_disorder_assembly
    _atom_site_disorder_group
    O O1 0.46573(12) 0.71997(11) 1.12417(10) 0.0894(5) Uani d . 1 . .
    O O2 0.41915(8) 0.88630(10) 1.05390(8) 0.0602(3) Uani d . 1 . .
    O O3 0.35416(9) 1.40912(10) 1.06979(10) 0.0762(4) Uani d . 1 . .
    O O4 0.03964(12) 0.71696(11) 0.15948(11) 0.0912(5) Uani d . 1 . .
    O O5 0.08196(8) 0.88474(10) 0.13156(8) 0.0595(3) Uani d . 1 . .
    O O6 0.13583(9) 1.40934(10) 0.20493(9) 0.0667(4) Uani d . 1 . .
    C C1 0.43111(14) 0.77173(16) 1.04693(14) 0.0606(5) Uani d . 1 . .
    C C2 0.38013(11) 0.95680(14) 0.97170(12) 0.0470(4) Uani d . 1 . .
    C C3 0.35328(11) 0.91498(14) 0.88124(12) 0.0496(4) Uani d . 1 . .
    H H3 0.3276 0.9634 0.8267 0.060 Uiso calc R 1 . .
    C C4 0.33679(13) 0.75059(16) 0.77199(13) 0.0600(5) Uani d . 1 . .
    H H4 0.3121 0.7967 0.7159 0.072 Uiso calc R 1 . .
    C C5 0.34738(13) 0.63695(17) 0.76232(14) 0.0667(5) Uani d . 1 . .
    H H5 0.3305 0.6069 0.6998 0.080 Uiso calc R 1 . .
    C C6 0.38271(13) 0.56691(17) 0.84417(15) 0.0690(5) Uani d . 1 . .
    H H6 0.3885 0.4899 0.8364 0.083 Uiso calc R 1 . .
    C C7 0.40934(13) 0.61035(16) 0.93675(14) 0.0646(5) Uani d . 1 . .
    H H7 0.4332 0.5630 0.9920 0.077 Uiso calc R 1 . .
    C C8 0.40056(12) 0.72591(15) 0.94798(12) 0.0503(4) Uani d . 1 . .
    C C9 0.36294(11) 0.79755(14) 0.86563(12) 0.0475(4) Uani d . 1 . .
    C C10 0.37489(11) 1.07382(14) 1.00008(12) 0.0467(4) Uani d . 1 . .
    C C11 0.40524(12) 1.10565(15) 1.09812(12) 0.0551(5) Uani d . 1 . .
    H H11 0.4297 1.0508 1.1476 0.066 Uiso calc R 1 . .
    C C12 0.40041(13) 1.21545(16) 1.12477(13) 0.0581(5) Uani d . 1 . .
    H H12 0.4221 1.2340 1.1913 0.070 Uiso calc R 1 . .
    C C13 0.36364(13) 1.29749(15) 1.05313(14) 0.0552(5) Uani d . 1 . .
    C C14 0.33210(13) 1.26874(16) 0.95395(14) 0.0629(5) Uani d . 1 . .
    H H14 0.3067 1.3238 0.9047 0.076 Uiso calc R 1 . .
    C C15 0.33854(13) 1.15925(15) 0.92883(13) 0.0593(5) Uani d . 1 . .
    H H15 0.3181 1.1414 0.8623 0.071 Uiso calc R 1 . .
    C C16 0.38761(16) 1.44487(18) 1.16989(16) 0.0882(7) Uani d . 1 . .
    H H16A 0.3474 1.4126 1.1956 0.132 Uiso calc R 1 . .
    H H16B 0.3846 1.5257 1.1720 0.132 Uiso calc R 1 . .
    H H16C 0.4534 1.4205 1.2096 0.132 Uiso calc R 1 . .
    C C17 0.07336(13) 0.77001(16) 0.11542(13) 0.0607(5) Uani d . 1 . .
    C C18 0.11848(11) 0.95659(14) 0.08575(11) 0.0473(4) Uani d . 1 . .
    C C19 0.14586(11) 0.91583(14) 0.02099(12) 0.0507(4) Uani d . 1 . .
    H H19 0.1691 0.9653 -0.0105 0.061 Uiso calc R 1 . .
    C C20 0.16909(13) 0.75191(15) -0.06827(14) 0.0608(5) Uani d . 1 . .
    H H20 0.1914 0.7993 -0.1020 0.073 Uiso calc R 1 . .
    C C21 0.16469(14) 0.63793(17) -0.08482(14) 0.0690(5) Uani d . 1 . .
    H H21 0.1846 0.6087 -0.1292 0.083 Uiso calc R 1 . .
    C C22 0.13085(14) 0.56579(17) -0.03610(14) 0.0713(6) Uani d . 1 . .
    H H22 0.1281 0.4884 -0.0476 0.086 Uiso calc R 1 . .
    C C23 0.10135(13) 0.60905(16) 0.02928(14) 0.0664(5) Uani d . 1 . .
    H H23 0.0785 0.5609 0.0620 0.080 Uiso calc R 1 . .
    C C24 0.10552(12) 0.72472(15) 0.04675(12) 0.0510(4) Uani d . 1 . .
    C C25 0.14046(11) 0.79797(14) -0.00148(12) 0.0477(4) Uani d . 1 . .
    C C26 0.12307(11) 1.07354(14) 0.11878(11) 0.0471(4) Uani d . 1 . .
    C C27 0.09425(12) 1.10360(15) 0.18924(12) 0.0575(5) Uani d . 1 . .
    H H27 0.0723 1.0476 0.2167 0.069 Uiso calc R 1 . .
    C C28 0.09700(13) 1.21374(15) 0.22010(13) 0.0584(5) Uani d . 1 . .
    H H28 0.0772 1.2312 0.2675 0.070 Uiso calc R 1 . .
    C C29 0.12929(12) 1.29732(15) 0.18019(13) 0.0517(5) Uani d . 1 . .
    C C30 0.15888(13) 1.26986(15) 0.10993(14) 0.0621(5) Uani d . 1 . .
    H H30 0.1811 1.3261 0.0829 0.074 Uiso calc R 1 . .
    C C31 0.15544(13) 1.16016(15) 0.08009(13) 0.0595(5) Uani d . 1 . .
    H H31 0.1753 1.1432 0.0326 0.071 Uiso calc R 1 . .
    C C32 0.09712(14) 1.44297(16) 0.26951(14) 0.0770(6) Uani d . 1 . .
    H H32A 0.0317 1.4163 0.2434 0.115 Uiso calc R 1 . .
    H H32B 0.0979 1.5238 0.2741 0.115 Uiso calc R 1 . .
    H H32C 0.1358 1.4114 0.3345 0.115 Uiso calc R 1 . .
loop_
    _atom_site_aniso_label
    _atom_site_aniso_U_11
    _atom_site_aniso_U_22
    _atom_site_aniso_U_33
    _atom_site_aniso_U_12
    _atom_site_aniso_U_13
    _atom_site_aniso_U_23
    O1 0.1390(14) 0.0681(9) 0.0507(8) 0.0230(9) 0.0355(9) 0.0148(7)
    O2 0.0798(9) 0.0542(8) 0.0436(7) 0.0102(6) 0.0262(6) 0.0041(6)
    O3 0.0977(11) 0.0546(9) 0.0764(10) 0.0029(7) 0.0407(8) -0.0108(7)
    O4 0.1466(14) 0.0660(9) 0.1082(11) -0.0176(9) 0.0991(11) -0.0002(8)
    O5 0.0785(9) 0.0537(8) 0.0633(8) -0.0091(6) 0.0473(7) -0.0027(6)
    O6 0.0808(9) 0.0559(9) 0.0723(9) -0.0028(7) 0.0431(7) -0.0091(7)
    C1 0.0737(14) 0.0577(13) 0.0510(12) 0.0102(10) 0.0295(11) 0.0063(10)
    C2 0.0468(10) 0.0532(12) 0.0422(10) 0.0010(8) 0.0216(8) 0.0069(9)
    C3 0.0550(11) 0.0513(12) 0.0421(10) 0.0013(8) 0.0222(9) 0.0070(8)
    C4 0.0612(13) 0.0649(14) 0.0481(11) -0.0035(10) 0.0207(10) -0.0031(9)
    C5 0.0642(13) 0.0718(15) 0.0568(13) -0.0066(11) 0.0220(11) -0.0176(11)
    C6 0.0734(14) 0.0573(13) 0.0729(14) 0.0018(10) 0.0313(12) -0.0088(11)
    C7 0.0747(14) 0.0571(14) 0.0642(13) 0.0108(10) 0.0343(11) 0.0048(10)
    C8 0.0505(11) 0.0533(12) 0.0491(11) 0.0024(9) 0.0249(9) 0.0002(9)
    C9 0.0424(10) 0.0560(12) 0.0446(11) -0.0041(8) 0.0208(9) -0.0018(9)
    C10 0.0425(10) 0.0514(11) 0.0458(10) -0.0009(8) 0.0203(8) 0.0010(9)
    C11 0.0613(12) 0.0582(13) 0.0469(11) 0.0034(9) 0.0261(9) 0.0023(9)
    C12 0.0663(13) 0.0611(13) 0.0477(11) 0.0006(10) 0.0271(10) -0.0052(10)
    C13 0.0554(12) 0.0506(13) 0.0622(13) -0.0029(9) 0.0296(10) -0.0074(10)
    C14 0.0723(14) 0.0546(13) 0.0527(12) 0.0058(10) 0.0215(10) 0.0072(10)
    C15 0.0704(13) 0.0562(13) 0.0458(11) 0.0014(10) 0.0226(10) -0.0015(9)
    C16 0.1071(18) 0.0744(16) 0.0891(16) -0.0108(13) 0.0508(14) -0.0317(13)
    C17 0.0746(14) 0.0555(13) 0.0621(12) -0.0061(10) 0.0404(11) 0.0017(10)
    C18 0.0462(10) 0.0534(12) 0.0451(10) -0.0041(8) 0.0236(9) 0.0041(8)
    C19 0.0535(11) 0.0532(12) 0.0514(10) -0.0030(8) 0.0296(9) 0.0036(9)
    C20 0.0659(13) 0.0609(14) 0.0676(12) -0.0032(10) 0.0413(11) -0.0041(10)
    C21 0.0744(14) 0.0692(14) 0.0755(14) 0.0024(11) 0.0451(12) -0.0095(11)
    C22 0.0824(15) 0.0551(13) 0.0783(14) 0.0029(10) 0.0391(12) -0.0053(11)
    C23 0.0775(14) 0.0581(14) 0.0695(13) -0.0065(10) 0.0393(11) -0.0005(10)
    C24 0.0512(11) 0.0520(12) 0.0501(10) -0.0006(9) 0.0237(9) -0.0003(9)
    C25 0.0428(10) 0.0552(12) 0.0444(10) 0.0001(8) 0.0198(9) 0.0005(9)
    C26 0.0442(10) 0.0524(11) 0.0453(10) -0.0005(8) 0.0213(8) 0.0017(8)
    C27 0.0646(12) 0.0618(13) 0.0562(11) -0.0057(9) 0.0365(10) 0.0009(9)
    C28 0.0684(13) 0.0622(13) 0.0551(11) -0.0019(10) 0.0377(10) -0.0064(10)
    C29 0.0519(11) 0.0509(12) 0.0523(11) 0.0009(9) 0.0243(9) -0.0022(9)
    C30 0.0728(14) 0.0543(12) 0.0749(13) -0.0098(10) 0.0478(12) -0.0024(10)
    C31 0.0731(13) 0.0595(13) 0.0634(12) -0.0060(10) 0.0465(11) -0.0055(10)
    C32 0.0862(15) 0.0708(15) 0.0819(14) 0.0036(11) 0.0459(13) -0.0175(11)
_geom_special_details
;
All e.s.d.'s (except the e.s.d. in the dihedral angle between two l.s. planes)
are estimated using the full covariance matrix. The cell e.s.d.'s are taken
into account individually in the estimation of e.s.d.'s in distances, angles
and torsion angles; correlations between e.s.d.'s in cell parameters are only
used when they are defined by crystal symmetry. An approximate (isotropic)
treatment of cell e.s.d.'s is used for estimating e.s.d.'s involving l.s.
planes.
;
loop_
    _geom_bond_atom_site_label_1
    _geom_bond_atom_site_label_2
    _geom_bond_site_symmetry_2
    _geom_bond_distance
    _geom_bond_publ_flag
    O1 C1 . 1.2048(19) ?
    O2 C1 . 1.381(2) ?
    O2 C2 . 1.3842(18) ?
    O3 C13 . 1.3672(19) ?
    O3 C16 . 1.422(2) ?
    O4 C17 . 1.2032(19) ?
    O5 C17 . 1.3765(19) ?
    O5 C18 . 1.3794(17) ?
    O6 C29 . 1.3700(18) ?
    O6 C32 . 1.4272(19) ?
    C1 C8 . 1.453(2) ?
    C2 C3 . 1.330(2) ?
    C2 C10 . 1.465(2) ?
    C3 C9 . 1.431(2) ?
    C3 H3 . 0.9300 ?
    C4 C5 . 1.373(2) ?
    C4 C9 . 1.398(2) ?
    C4 H4 . 0.9300 ?
    C5 C6 . 1.377(2) ?
    C5 H5 . 0.9300 ?
    C6 C7 . 1.367(2) ?
    C6 H6 . 0.9300 ?
    C7 C8 . 1.394(2) ?
    C7 H7 . 0.9300 ?
    C8 C9 . 1.394(2) ?
    C10 C11 . 1.387(2) ?
    C10 C15 . 1.394(2) ?
    C11 C12 . 1.375(2) ?
    C11 H11 . 0.9300 ?
    C12 C13 . 1.369(2) ?
    C12 H12 . 0.9300 ?
    C13 C14 . 1.391(2) ?
    C14 C15 . 1.369(2) ?
    C14 H14 . 0.9300 ?
    C15 H15 . 0.9300 ?
    C16 H16A . 0.9600 ?
    C16 H16B . 0.9600 ?
    C16 H16C . 0.9600 ?
    C17 C24 . 1.454(2) ?
    C18 C19 . 1.332(2) ?
    C18 C26 . 1.464(2) ?
    C19 C25 . 1.431(2) ?
    C19 H19 . 0.9300 ?
    C20 C21 . 1.369(2) ?
    C20 C25 . 1.396(2) ?
    C20 H20 . 0.9300 ?
    C21 C22 . 1.386(3) ?
    C21 H21 . 0.9300 ?
    C22 C23 . 1.373(2) ?
    C22 H22 . 0.9300 ?
    C23 C24 . 1.391(2) ?
    C23 H23 . 0.9300 ?
    C24 C25 . 1.400(2) ?
    C26 C27 . 1.387(2) ?
    C26 C31 . 1.389(2) ?
    C27 C28 . 1.380(2) ?
    C27 H27 . 0.9300 ?
    C28 C29 . 1.373(2) ?
    C28 H28 . 0.9300 ?
    C29 C30 . 1.384(2) ?
    C30 C31 . 1.369(2) ?
    C30 H30 . 0.9300 ?
    C31 H31 . 0.9300 ?
    C32 H32A . 0.9600 ?
    C32 H32B . 0.9600 ?
    C32 H32C . 0.9600 ?
loop_
    _geom_angle_atom_site_label_1
    _geom_angle_atom_site_label_2
    _geom_angle_atom_site_label_3
    _geom_angle_site_symmetry_1
    _geom_angle_site_symmetry_3
    _geom_angle
    _geom_angle_publ_flag
    C1 O2 C2 . . 122.83(14) ?
    C13 O3 C16 . . 117.94(15) ?
    C17 O5 C18 . . 123.25(13) ?
    C29 O6 C32 . . 117.23(14) ?
    O1 C1 O2 . . 116.16(16) ?
    O1 C1 C8 . . 126.72(19) ?
    O2 C1 C8 . . 117.12(16) ?
    C3 C2 O2 . . 120.00(16) ?
    C3 C2 C10 . . 128.46(16) ?
    O2 C2 C10 . . 111.54(14) ?
    C2 C3 C9 . . 121.76(16) ?
    C2 C3 H3 . . 119.1 ?
    C9 C3 H3 . . 119.1 ?
    C5 C4 C9 . . 120.42(17) ?
    C5 C4 H4 . . 119.8 ?
    C9 C4 H4 . . 119.8 ?
    C4 C5 C6 . . 120.79(18) ?
    C4 C5 H5 . . 119.6 ?
    C6 C5 H5 . . 119.6 ?
    C7 C6 C5 . . 120.17(19) ?
    C7 C6 H6 . . 119.9 ?
    C5 C6 H6 . . 119.9 ?
    C6 C7 C8 . . 119.70(18) ?
    C6 C7 H7 . . 120.2 ?
    C8 C7 H7 . . 120.2 ?
    C9 C8 C7 . . 120.83(16) ?
    C9 C8 C1 . . 119.83(17) ?
    C7 C8 C1 . . 119.34(17) ?
    C8 C9 C4 . . 118.06(16) ?
    C8 C9 C3 . . 118.44(15) ?
    C4 C9 C3 . . 123.50(16) ?
    C11 C10 C15 . . 116.53(16) ?
    C11 C10 C2 . . 122.33(16) ?
    C15 C10 C2 . . 121.13(15) ?
    C12 C11 C10 . . 122.34(17) ?
    C12 C11 H11 . . 118.8 ?
    C10 C11 H11 . . 118.8 ?
    C13 C12 C11 . . 119.88(17) ?
    C13 C12 H12 . . 120.1 ?
    C11 C12 H12 . . 120.1 ?
    O3 C13 C12 . . 125.53(17) ?
    O3 C13 C14 . . 115.03(17) ?
    C12 C13 C14 . . 119.44(17) ?
    C15 C14 C13 . . 119.93(17) ?
    C15 C14 H14 . . 120.0 ?
    C13 C14 H14 . . 120.0 ?
    C14 C15 C10 . . 121.87(16) ?
    C14 C15 H15 . . 119.1 ?
    C10 C15 H15 . . 119.1 ?
    O3 C16 H16A . . 109.5 ?
    O3 C16 H16B . . 109.5 ?
    H16A C16 H16B . . 109.5 ?
    O3 C16 H16C . . 109.5 ?
    H16A C16 H16C . . 109.5 ?
    H16B C16 H16C . . 109.5 ?
    O4 C17 O5 . . 116.63(16) ?
    O4 C17 C24 . . 126.34(18) ?
    O5 C17 C24 . . 117.03(15) ?
    C19 C18 O5 . . 119.92(15) ?
    C19 C18 C26 . . 127.93(15) ?
    O5 C18 C26 . . 112.14(13) ?
    C18 C19 C25 . . 121.77(15) ?
    C18 C19 H19 . . 119.1 ?
    C25 C19 H19 . . 119.1 ?
    C21 C20 C25 . . 120.88(17) ?
    C21 C20 H20 . . 119.6 ?
    C25 C20 H20 . . 119.6 ?
    C20 C21 C22 . . 120.60(18) ?
    C20 C21 H21 . . 119.7 ?
    C22 C21 H21 . . 119.7 ?
    C23 C22 C21 . . 119.68(19) ?
    C23 C22 H22 . . 120.2 ?
    C21 C22 H22 . . 120.2 ?
    C22 C23 C24 . . 120.24(18) ?
    C22 C23 H23 . . 119.9 ?
    C24 C23 H23 . . 119.9 ?
    C23 C24 C25 . . 120.39(16) ?
    C23 C24 C17 . . 119.93(16) ?
    C25 C24 C17 . . 119.69(17) ?
    C20 C25 C24 . . 118.20(16) ?
    C20 C25 C19 . . 123.49(15) ?
    C24 C25 C19 . . 118.31(15) ?
    C27 C26 C31 . . 116.70(16) ?
    C27 C26 C18 . . 121.72(15) ?
    C31 C26 C18 . . 121.58(14) ?
    C28 C27 C26 . . 122.33(16) ?
    C28 C27 H27 . . 118.8 ?
    C26 C27 H27 . . 118.8 ?
    C29 C28 C27 . . 119.43(16) ?
    C29 C28 H28 . . 120.3 ?
    C27 C28 H28 . . 120.3 ?
    O6 C29 C28 . . 124.97(16) ?
    O6 C29 C30 . . 115.46(16) ?
    C28 C29 C30 . . 119.57(17) ?
    C31 C30 C29 . . 120.16(17) ?
    C31 C30 H30 . . 119.9 ?
    C29 C30 H30 . . 119.9 ?
    C30 C31 C26 . . 121.81(16) ?
    C30 C31 H31 . . 119.1 ?
    C26 C31 H31 . . 119.1 ?
    O6 C32 H32A . . 109.5 ?
    O6 C32 H32B . . 109.5 ?
    H32A C32 H32B . . 109.5 ?
    O6 C32 H32C . . 109.5 ?
    H32A C32 H32C . . 109.5 ?
    H32B C32 H32C . . 109.5 ?
loop_
    _geom_torsion_atom_site_label_1
    _geom_torsion_atom_site_label_2
    _geom_torsion_atom_site_label_3
    _geom_torsion_atom_site_label_4
    _geom_torsion_site_symmetry_1
    _geom_torsion_site_symmetry_2
    _geom_torsion_site_symmetry_3
    _geom_torsion_site_symmetry_4
    _geom_torsion
    _geom_torsion_publ_flag
    C2 O2 C1 O1 . . . . -179.82(16) ?
    C2 O2 C1 C8 . . . . -0.1(2) ?
    C1 O2 C2 C3 . . . . -0.7(2) ?
    C1 O2 C2 C10 . . . . 179.49(14) ?
    O2 C2 C3 C9 . . . . 0.4(2) ?
    C10 C2 C3 C9 . . . . -179.86(14) ?
    C9 C4 C5 C6 . . . . 0.8(3) ?
    C4 C5 C6 C7 . . . . -1.1(3) ?
    C5 C6 C7 C8 . . . . 0.0(3) ?
    C6 C7 C8 C9 . . . . 1.4(3) ?
    C6 C7 C8 C1 . . . . -178.60(17) ?
    O1 C1 C8 C9 . . . . -179.05(18) ?
    O2 C1 C8 C9 . . . . 1.3(2) ?
    O1 C1 C8 C7 . . . . 1.0(3) ?
    O2 C1 C8 C7 . . . . -178.74(15) ?
    C7 C8 C9 C4 . . . . -1.7(2) ?
    C1 C8 C9 C4 . . . . 178.31(15) ?
    C7 C8 C9 C3 . . . . 178.43(14) ?
    C1 C8 C9 C3 . . . . -1.6(2) ?
    C5 C4 C9 C8 . . . . 0.6(2) ?
    C5 C4 C9 C3 . . . . -179.54(16) ?
    C2 C3 C9 C8 . . . . 0.7(2) ?
    C2 C3 C9 C4 . . . . -179.12(16) ?
    C3 C2 C10 C11 . . . . 179.61(16) ?
    O2 C2 C10 C11 . . . . -0.6(2) ?
    C3 C2 C10 C15 . . . . -0.3(3) ?
    O2 C2 C10 C15 . . . . 179.50(14) ?
    C15 C10 C11 C12 . . . . -0.2(2) ?
    C2 C10 C11 C12 . . . . 179.95(15) ?
    C10 C11 C12 C13 . . . . 0.7(3) ?
    C16 O3 C13 C12 . . . . 2.0(3) ?
    C16 O3 C13 C14 . . . . -178.23(17) ?
    C11 C12 C13 O3 . . . . 179.38(15) ?
    C11 C12 C13 C14 . . . . -0.4(3) ?
    O3 C13 C14 C15 . . . . 179.79(16) ?
    C12 C13 C14 C15 . . . . -0.4(3) ?
    C13 C14 C15 C10 . . . . 0.9(3) ?
    C11 C10 C15 C14 . . . . -0.7(3) ?
    C2 C10 C15 C14 . . . . 179.22(15) ?
    C18 O5 C17 O4 . . . . -179.43(17) ?
    C18 O5 C17 C24 . . . . 0.4(2) ?
    C17 O5 C18 C19 . . . . 1.2(2) ?
    C17 O5 C18 C26 . . . . -177.86(14) ?
    O5 C18 C19 C25 . . . . -1.3(2) ?
    C26 C18 C19 C25 . . . . 177.58(15) ?
    C25 C20 C21 C22 . . . . 0.6(3) ?
    C20 C21 C22 C23 . . . . 0.1(3) ?
    C21 C22 C23 C24 . . . . -0.1(3) ?
    C22 C23 C24 C25 . . . . -0.5(3) ?
    C22 C23 C24 C17 . . . . 179.46(17) ?
    O4 C17 C24 C23 . . . . -2.0(3) ?
    O5 C17 C24 C23 . . . . 178.20(15) ?
    O4 C17 C24 C25 . . . . 177.94(19) ?
    O5 C17 C24 C25 . . . . -1.9(2) ?
    C21 C20 C25 C24 . . . . -1.1(3) ?
    C21 C20 C25 C19 . . . . 178.23(16) ?
    C23 C24 C25 C20 . . . . 1.1(2) ?
    C17 C24 C25 C20 . . . . -178.86(15) ?
    C23 C24 C25 C19 . . . . -178.30(15) ?
    C17 C24 C25 C19 . . . . 1.8(2) ?
    C18 C19 C25 C20 . . . . -179.51(16) ?
    C18 C19 C25 C24 . . . . -0.2(2) ?
    C19 C18 C26 C27 . . . . -178.18(17) ?
    O5 C18 C26 C27 . . . . 0.8(2) ?
    C19 C18 C26 C31 . . . . 2.6(3) ?
    O5 C18 C26 C31 . . . . -178.40(15) ?
    C31 C26 C27 C28 . . . . 0.1(3) ?
    C18 C26 C27 C28 . . . . -179.13(15) ?
    C26 C27 C28 C29 . . . . 0.0(3) ?
    C32 O6 C29 C28 . . . . -6.6(2) ?
    C32 O6 C29 C30 . . . . 173.92(16) ?
    C27 C28 C29 O6 . . . . -179.69(15) ?
    C27 C28 C29 C30 . . . . -0.2(3) ?
    O6 C29 C30 C31 . . . . 179.88(15) ?
    C28 C29 C30 C31 . . . . 0.4(3) ?
    C29 C30 C31 C26 . . . . -0.3(3) ?
    C27 C26 C31 C30 . . . . 0.0(3) ?
    C18 C26 C31 C30 . . . . 179.28(16) ?
