# Supplementary material for: 3-(4-Methoxy­phen­yl)-1H-isochromen-1-one
Source: Acta Crystallogr Sect E Struct Rep Online. 2008 Dec 17;65(Pt 1):o128. doi: 10.1107/S1600536808042074 (PMC2968048; doi:10.1107/S1600536808042074)
Supplement: Supplementary file 2 [file e-65-0o128-Isup2.hkl]

#
# h,k,l, Fc-squared, Fo-squared, sigma(Fo-squared) and status flag
#
data_I
_shelx_title ' vhr14n_m in P2(1)/c'
_shelx_refln_list_code          4
_shelx_F_calc_maximum      446.95
_exptl_crystal_F_000      1056.00
_reflns_d_resolution_high  0.8255
 
loop_
 _symmetry_equiv_pos_as_xyz
 'x, y, z'
 '-x, y+1/2, -z+1/2'
 '-x, -y, -z'
 'x, -y-1/2, z-1/2'
 
_cell_length_a    15.5949
_cell_length_b    11.8464
_cell_length_c    15.1824
_cell_angle_alpha  90.000
_cell_angle_beta  117.838
_cell_angle_gamma  90.000
 
_shelx_F_squared_multiplier     1.000
 
loop_
 _refln_index_h
 _refln_index_k
 _refln_index_l
 _refln_F_squared_calc
 _refln_F_squared_meas
 _refln_F_squared_sigma
 _refln_observed_status
   1   0   0        0.28        0.00      0.91 o
   2   0   0     4444.73     4644.66     60.59 o
   3   0   0        7.98        5.02      1.79 o
   4   0   0   199761.27   159127.31   6895.98 o
   5   0   0       98.91       91.07      4.98 o
   6   0   0        2.90        0.00      2.56 o
   7   0   0        0.21        0.00      4.57 o
   8   0   0     2789.24     3066.77     33.53 o
   9   0   0       36.68       28.89     18.23 o
  10   0   0      106.06      105.89     12.59 o
  11   0   0        0.03        0.00      8.59 o
  12   0   0       41.46       53.02     10.31 o
  13   0   0        7.20       18.92      8.67 o
  14   0   0       11.74       10.91      8.63 o
  15   0   0        0.21        2.51      8.88 o
  16   0   0       15.74       31.37     12.27 o
   1   1   0     1415.61     1423.11      9.76 o
   2   1   0        0.74        0.00      0.83 o
   3   1   0     5603.66     5678.48     29.64 o
   4   1   0      437.58      413.39      5.93 o
   5   1   0     3461.22     3498.04     23.90 o
   6   1   0       63.17       59.26      2.96 o
   7   1   0      307.80      311.96      9.23 o
   8   1   0        3.78        0.16      2.34 o
   9   1   0       66.75       73.63      6.00 o
  10   1   0       21.98       32.72      5.15 o
  11   1   0       75.17       71.22      7.16 o
  12   1   0       12.15        4.80      5.10 o
  13   1   0        0.01        0.00      5.16 o
  14   1   0        0.02        0.00      5.42 o
  15   1   0       12.85        4.45      5.59 o
  16   1   0        4.81       15.62      7.20 o
   0   2   0    17941.05    18045.65    179.60 o
   1   2   0        2.01        1.48      1.03 o
   2   2   0      199.38      220.90      3.93 o
   3   2   0       24.14       23.73      1.91 o
   4   2   0      180.74      171.78      4.18 o
   5   2   0       10.82        9.63      2.43 o
   6   2   0     1072.92     1020.12     11.70 o
   7   2   0        0.57        4.77      2.12 o
   8   2   0     1364.22     1337.90     14.99 o
   9   2   0        0.72        4.83      3.16 o
  10   2   0      195.84      198.62      9.96 o
  11   2   0        1.29        0.91      7.57 o
  12   2   0      365.49      381.55     21.65 o
  13   2   0        2.35        0.00      5.44 o
  14   2   0        1.55        0.98      5.52 o
  15   2   0        0.24        0.00      5.54 o
  16   2   0       56.90       72.03      9.24 o
   1   3   0       78.50       83.65      2.74 o
   2   3   0        1.55        0.00      1.50 o
   3   3   0      549.55      551.86      7.54 o
   4   3   0       99.50       99.08      3.54 o
   5   3   0      406.44      390.06      7.15 o
   6   3   0        1.83        4.58      1.88 o
   7   3   0      131.26      113.07      4.43 o
   8   3   0       60.06       56.61      3.63 o
   9   3   0       67.43       68.55      5.06 o
  10   3   0        2.40       12.34      4.52 o
  11   3   0       37.71       49.31      6.60 o
  12   3   0        6.12        8.70      4.96 o
  13   3   0        0.13       12.03      6.14 o
  14   3   0        0.07        2.13      5.42 o
  15   3   0        7.75       10.84      6.55 o
  16   3   0        0.20        0.08      7.19 o
   0   4   0        0.48        0.92      1.70 o
   1   4   0        0.21        0.00      1.20 o
   2   4   0      381.66      393.36      6.42 o
   3   4   0        0.59        0.40      1.44 o
   4   4   0      934.17      870.24     10.97 o
   5   4   0        4.68        6.77      1.88 o
   6   4   0       73.61       77.90      3.88 o
   7   4   0        4.78        2.85      2.16 o
   8   4   0        0.31        1.03      3.20 o
   9   4   0        7.29        8.71      3.53 o
  10   4   0        2.74        0.00      6.41 o
  11   4   0        0.01       11.21      5.01 o
  12   4   0       51.47       57.25      7.72 o
  13   4   0        4.38        0.00      5.20 o
  14   4   0       50.48       69.17      8.34 o
  15   4   0        0.03        0.00     11.84 o
  16   4   0       14.75       27.35      8.82 o
   1   5   0      372.23      407.47      6.95 o
   2   5   0        0.55        0.00      1.72 o
   3   5   0       45.04       50.03      2.95 o
   4   5   0       30.04       33.92      3.09 o
   5   5   0       19.37       17.47      2.73 o
   6   5   0        9.46        9.81      2.77 o
   7   5   0      153.94      143.72      5.61 o
   8   5   0       15.60       14.98      2.96 o
   9   5   0       74.78       80.64      5.83 o
  10   5   0        3.75        3.83      4.30 o
  11   5   0        0.52        0.72      4.82 o
  12   5   0        6.87        3.61      5.62 o
  13   5   0        0.83        0.00      6.57 o
  14   5   0        2.90       13.39      7.67 o
  15   5   0        3.60        8.48      8.10 o
   0   6   0    24055.50    26638.48    171.70 o
   1   6   0        4.12        1.42      4.73 o
   2   6   0      781.99      824.59     11.20 o
   3   6   0        1.62        4.01      2.21 o
   4   6   0     5953.50     6224.93     39.91 o
   5   6   0        6.22       11.62      4.01 o
   6   6   0      269.89      280.82      7.70 o
   7   6   0        1.55        4.38      2.68 o
   8   6   0      236.77      236.46      8.86 o
   9   6   0        3.47        2.61      5.81 o
  10   6   0       22.42       26.42      8.06 o
  11   6   0        3.07        0.00      5.64 o
  12   6   0        1.38        6.50      8.41 o
  13   6   0        0.30        3.64      7.69 o
  14   6   0        1.19        9.97      7.12 o
  15   6   0        0.75        5.37     14.37 o
   1   7   0      272.51      259.17      8.59 o
   2   7   0        0.29        0.63      2.08 o
   3   7   0      515.76      501.85      9.42 o
   4   7   0        6.27        8.71      2.54 o
   5   7   0      219.58      224.05      7.97 o
   6   7   0        0.68        0.00      2.91 o
   7   7   0       23.85       23.65      4.64 o
   8   7   0        3.48        8.15      5.21 o
   9   7   0      190.79      186.92     10.31 o
  10   7   0        0.37        4.09      5.16 o
  11   7   0      119.51      142.70     12.09 o
  12   7   0        7.98       14.59      7.82 o
  13   7   0       33.02       35.79      9.21 o
  14   7   0        0.68        3.80     15.55 o
   0   8   0        9.68       12.18      3.54 o
   1   8   0        9.85       13.18      2.69 o
   2   8   0       40.06       45.39      4.09 o
   3   8   0        1.86        8.59      3.13 o
   4   8   0      468.41      415.00     10.81 o
   5   8   0        4.99        4.99      4.45 o
   6   8   0       64.32       59.32      5.49 o
   7   8   0        0.01        9.87      4.79 o
   8   8   0     1156.58     1131.45     30.07 o
   9   8   0        0.01        3.32      5.29 o
  10   8   0       47.06       49.93      7.18 o
  11   8   0        0.23        0.92      7.37 o
  12   8   0      558.73      560.15     23.28 o
  13   8   0        3.48        0.00      8.09 o
   1   9   0      416.92      400.37     11.99 o
   2   9   0        1.99        2.28      3.14 o
   3   9   0      379.58      368.33     10.56 o
   4   9   0        4.42        8.18      3.52 o
   5   9   0      106.70      112.93      6.78 o
   6   9   0        0.03        7.17      4.11 o
   7   9   0      151.96      141.63      8.11 o
   8   9   0       19.35       29.98      6.46 o
   9   9   0        2.81        2.37      6.51 o
  10   9   0        0.00        5.76      6.03 o
  11   9   0       25.95       28.21      8.93 o
  12   9   0       14.29       17.76     15.63 o
  13   9   0        7.04        3.54      9.53 o
   0  10   0      272.59      249.66     23.44 o
   1  10   0        0.24        0.00      5.12 o
   2  10   0      132.61      116.43     11.90 o
   3  10   0        0.13        7.01      6.38 o
   4  10   0      111.71      101.03      8.85 o
   5  10   0        2.01        8.08      5.96 o
   6  10   0      155.90      161.72     11.79 o
   7  10   0        2.33        0.08      6.19 o
   8  10   0       38.59       35.30     10.13 o
   9  10   0        5.16        4.55      8.84 o
  10  10   0        1.17        0.00      9.29 o
  11  10   0        1.21        1.04     16.84 o
   1  11   0       31.17       36.43      8.40 o
   2  11   0        0.01        0.00      6.23 o
   3  11   0       88.72       91.40     11.89 o
   4  11   0        1.23        4.08      7.50 o
   5  11   0       27.25       24.15      8.86 o
   6  11   0        0.94        0.23      8.01 o
   7  11   0        0.00        6.10      8.85 o
   8  11   0        0.63        0.00      9.82 o
   9  11   0        1.96        1.55     10.58 o
  10  11   0        0.09        0.00     22.92 o
   0  12   0       70.45       49.31     13.54 o
   1  12   0        0.06        0.38      6.45 o
   2  12   0      131.67      125.91     14.05 o
   3  12   0        0.00        0.00      6.52 o
   4  12   0        8.49        0.00      8.17 o
   5  12   0        0.24        3.43     11.98 o
   6  12   0      221.08      251.23     19.56 o
   7  12   0        0.29        3.47     14.41 o
   8  12   0        3.90       17.88     15.63 o
   9  12   0        0.04        6.25     15.80 o
   1  13   0       11.26       15.17      9.11 o
   2  13   0        0.15        0.00      7.35 o
   3  13   0        7.23        7.47      8.99 o
   4  13   0        0.16        8.03      8.69 o
   5  13   0        1.71        6.79     15.36 o
   6  13   0        0.51        1.62      9.02 o
   7  13   0        1.89        0.00     15.10 o
   0  14   0       38.45       39.76     15.97 o
   1  14   0        0.24        0.00     13.54 o
   2  14   0        0.06        0.00      8.22 o
   3  14   0        0.07        6.57      9.09 o
 -17   1   1        7.24        9.57      7.04 o
 -16   1   1       10.97        3.62      6.22 o
 -15   1   1        0.11        0.00      5.91 o
 -14   1   1        4.57        8.11      5.60 o
 -13   1   1       68.16       66.33      7.71 o
 -12   1   1       16.64       10.98      5.34 o
 -11   1   1        3.82        0.00      4.45 o
 -10   1   1        0.46        1.11      4.04 o
  -9   1   1      558.52      542.31      9.82 o
  -8   1   1      139.62      126.98      4.80 o
  -7   1   1      120.67      120.51      4.37 o
  -6   1   1      293.87      293.66      6.00 o
  -5   1   1      634.66      578.68      7.95 o
  -4   1   1     2912.49     2845.87     18.89 o
  -3   1   1      566.46      555.07      6.79 o
  -2   1   1      692.72      626.99      5.94 o
  -1   1   1        2.27        2.13      0.66 o
   0   1   1     3578.04     3350.92     41.73 o
   1   1   1       34.11       31.59      1.59 o
   2   1   1      149.70      142.27      3.41 o
   3   1   1      541.74      565.06      9.59 o
   4   1   1      463.43      430.97      7.30 o
   5   1   1      247.45      226.52      5.68 o
   6   1   1       55.48       56.53      3.41 o
   7   1   1      283.90      277.03      7.18 o
   8   1   1        0.04        0.22      3.23 o
   9   1   1      225.04      232.75      9.95 o
  10   1   1        1.77        0.51      4.24 o
  11   1   1        3.56        0.00      4.61 o
  12   1   1        0.98        0.00      5.20 o
  13   1   1       10.03       10.98      5.74 o
  14   1   1       16.67       25.56      8.97 o
  15   1   1        0.30        0.00      5.84 o
  16   1   1        7.26       13.47      7.09 o
 -16   2   1        0.23        7.95      6.58 o
 -15   2   1        2.12        5.92      6.11 o
 -14   2   1       13.29       17.50      5.70 o
 -13   2   1      262.59      266.25     14.73 o
 -12   2   1        1.73        4.03      4.90 o
 -11   2   1       65.47       78.76      8.47 o
 -10   2   1       80.86       74.74      5.60 o
  -9   2   1      225.63      234.23      6.70 o
  -8   2   1      357.56      339.61      7.57 o
  -7   2   1       30.63       26.20      2.95 o
  -6   2   1       25.23       27.72      2.42 o
  -5   2   1      245.00      256.39      5.50 o
  -4   2   1     5594.88     5434.58     32.05 o
  -3   2   1      172.68      166.72      4.65 o
  -2   2   1      260.59      229.78      3.91 o
  -1   2   1        4.02        4.71      0.87 o
   0   2   1     6071.61     5756.63     36.21 o
   1   2   1       64.81       52.47      2.25 o
   2   2   1     2155.32     2181.61     14.82 o
   3   2   1      136.61      142.68      3.60 o
   4   2   1      794.58      736.68      8.69 o
   5   2   1      107.69      109.92      3.45 o
   6   2   1      381.16      362.38      7.54 o
   7   2   1      152.14      140.79      4.26 o
   8   2   1       18.14       17.23      3.18 o
   9   2   1      152.43      156.55      8.54 o
  10   2   1       56.46       52.50      6.48 o
  11   2   1      237.03      229.92     11.57 o
  12   2   1       13.01       12.72      5.90 o
  13   2   1      139.06      130.27     10.05 o
  14   2   1       13.19       14.07      7.27 o
  15   2   1       59.00       63.26      8.74 o
  16   2   1        1.91       15.10      7.55 o
 -16   3   1        1.95        7.09      6.69 o
 -15   3   1       58.75       45.28      7.46 o
 -14   3   1      121.85      132.10     10.12 o
 -13   3   1      170.91      162.42     10.63 o
 -12   3   1       61.36       61.45      7.18 o
 -11   3   1      174.41      179.51     10.09 o
 -10   3   1      196.92      208.91      8.59 o
  -9   3   1      677.85      701.28     11.87 o
  -8   3   1      164.07      168.87      5.71 o
  -7   3   1       41.58       36.51      3.14 o
  -6   3   1        0.00        3.79      2.39 o
  -5   3   1      201.55      186.67      5.00 o
  -4   3   1       20.58       22.08      2.10 o
  -3   3   1      576.35      516.90      7.24 o
  -2   3   1       17.05       17.63      1.66 o
  -1   3   1       47.87       42.41      3.22 o
   0   3   1        2.73        2.58      1.15 o
   1   3   1      417.19      376.99      5.87 o
   2   3   1        1.24        0.17      1.22 o
   3   3   1      414.69      353.72      6.05 o
   4   3   1       23.14       23.32      2.10 o
   5   3   1        7.24        6.31      1.85 o
   6   3   1      162.19      147.33      4.67 o
   7   3   1      314.36      297.20      6.75 o
   8   3   1      104.28      122.26      6.02 o
   9   3   1      351.53      373.56     12.83 o
  10   3   1        0.24        3.41      4.71 o
  11   3   1        0.10        5.00      4.71 o
  12   3   1       71.59       75.56      7.73 o
  13   3   1       47.65       47.45      7.37 o
  14   3   1       14.99       10.54      6.84 o
  15   3   1        0.36        0.00      6.11 o
 -16   4   1        1.02        2.03      8.32 o
 -15   4   1       15.74       21.27      6.44 o
 -14   4   1        2.05        6.45      5.44 o
 -13   4   1       36.08       31.75      6.35 o
 -12   4   1        4.68       11.79      4.95 o
 -11   4   1       30.17       22.20      5.27 o
 -10   4   1       36.96       52.10      5.09 o
  -9   4   1        6.23        3.84      3.37 o
  -8   4   1       59.01       62.55      4.01 o
  -7   4   1      234.46      237.90      6.63 o
  -6   4   1      301.59      293.62      7.02 o
  -5   4   1        7.66       11.13      2.10 o
  -4   4   1      484.88      463.52      7.86 o
  -3   4   1        1.55        4.10      1.55 o
  -2   4   1     1870.36     1842.50     15.17 o
  -1   4   1        0.11        0.77      1.29 o
   0   4   1     4926.54     5078.23     29.09 o
   1   4   1       25.06       27.91      1.92 o
   2   4   1       70.98       70.32      2.85 o
   3   4   1        1.62        1.50      1.77 o
   4   4   1      316.83      294.30      6.33 o
   5   4   1       60.54       67.68      3.51 o
   6   4   1       26.39       32.10      3.19 o
   7   4   1       91.91       97.21      4.48 o
   8   4   1       37.30       44.43      4.33 o
   9   4   1       77.09       84.83      6.87 o
  10   4   1       21.30       17.68      5.09 o
  11   4   1        0.02        9.98      4.76 o
  12   4   1        6.48        4.06      5.91 o
  13   4   1      149.59      135.23     12.22 o
  14   4   1       12.35        0.00      6.38 o
  15   4   1        2.62        3.51      7.15 o
 -16   5   1        4.32        6.56      7.24 o
 -15   5   1        0.68        3.56      8.37 o
 -14   5   1        1.43        0.00      6.09 o
 -13   5   1        4.15        4.26      5.24 o
 -12   5   1        2.50        6.36      4.88 o
 -11   5   1        4.71        9.94      4.96 o
 -10   5   1        1.28        0.00      3.54 o
  -9   5   1        0.87        6.78      3.30 o
  -8   5   1        4.79        4.88      2.77 o
  -7   5   1        0.71        0.10      2.36 o
  -6   5   1       28.19       32.17      3.98 o
  -5   5   1       80.07       73.16      3.78 o
  -4   5   1        2.32        0.00      1.89 o
  -3   5   1      895.08      970.76     11.71 o
  -2   5   1      522.74      509.37      8.00 o
  -1   5   1      166.91      178.64      4.74 o
   0   5   1      770.52      830.79      9.85 o
   1   5   1      622.93      690.73      8.86 o
   2   5   1      263.54      236.47      5.35 o
   3   5   1      300.41      274.74      6.10 o
   4   5   1        0.02        4.47      1.86 o
   5   5   1       70.69       63.11      4.90 o
   6   5   1      119.47      113.31      4.86 o
   7   5   1        6.54       10.12      2.63 o
   8   5   1        0.31        0.00      3.74 o
   9   5   1        2.38        1.44      3.54 o
  10   5   1       22.30       28.07      7.05 o
  11   5   1        1.37        3.22      7.42 o
  12   5   1        0.45        4.20      6.07 o
  13   5   1        0.83        0.00      6.88 o
  14   5   1        2.92        7.09      7.28 o
  15   5   1        0.15        5.71      7.85 o
 -15   6   1        1.03       11.27      8.68 o
 -14   6   1       11.60        1.65     14.10 o
 -13   6   1       61.22       52.35      8.54 o
 -12   6   1       25.40       22.82      7.40 o
 -11   6   1        5.01        2.07      5.92 o
 -10   6   1       57.27       68.44      7.42 o
  -9   6   1      206.96      184.73      8.34 o
  -8   6   1       65.62       72.26      4.82 o
  -7   6   1       58.46       69.92      4.44 o
  -6   6   1       50.69       50.58      3.88 o
  -5   6   1     1764.28     1753.56     18.78 o
  -4   6   1        0.57        2.70      2.12 o
  -3   6   1      215.30      231.41      6.14 o
  -2   6   1      306.65      302.39      6.77 o
  -1   6   1      465.01      520.11      8.68 o
   0   6   1     1256.17     1420.37     14.63 o
   1   6   1     1446.85     1530.39     15.20 o
   2   6   1       34.48       30.52      2.75 o
   3   6   1      375.11      349.43      7.37 o
   4   6   1       46.50       40.46      3.23 o
   5   6   1     1255.58     1210.79     15.43 o
   6   6   1       11.43       11.20      2.97 o
   7   6   1      148.44      131.91      6.52 o
   8   6   1       97.18       85.19      7.24 o
   9   6   1       78.07       68.15      6.59 o
  10   6   1        5.05        2.25      7.04 o
  11   6   1       64.32       62.02      8.88 o
  12   6   1        8.14        9.69      6.61 o
  13   6   1       16.13        4.79     10.33 o
  14   6   1        0.98       11.79      8.23 o
 -15   7   1       24.02       35.49      9.48 o
 -14   7   1       15.55       13.79      8.26 o
 -13   7   1       43.48       49.26      9.13 o
 -12   7   1       59.30       64.72     11.22 o
 -11   7   1       41.66       51.02      7.04 o
 -10   7   1        0.03        0.00      4.87 o
  -9   7   1      455.43      445.23     14.84 o
  -8   7   1       15.75       18.46      3.92 o
  -7   7   1       64.94       55.47      4.86 o
  -6   7   1       62.23       56.05      4.24 o
  -5   7   1      434.61      431.92      9.43 o
  -4   7   1        6.06        4.84      2.35 o
  -3   7   1      459.11      450.64      8.97 o
  -2   7   1       87.61       87.70      4.11 o
  -1   7   1      276.25      280.79      6.81 o
   0   7   1      308.13      303.34      7.01 o
   1   7   1      816.05      807.86     11.44 o
   2   7   1        0.20        0.00      2.06 o
   3   7   1        2.00        5.42      3.02 o
   4   7   1        0.68        0.00      3.46 o
   5   7   1       62.96       64.55      4.90 o
   6   7   1       13.27       16.89      3.34 o
   7   7   1      255.66      264.20     11.06 o
   8   7   1        0.11        6.79      4.75 o
   9   7   1       80.69       87.69      8.02 o
  10   7   1       30.86       29.60      7.54 o
  11   7   1       10.36        0.72      6.67 o
  12   7   1        0.24        9.09      7.40 o
  13   7   1        1.72        0.00      7.17 o
  14   7   1       35.59       28.81     10.05 o
 -14   8   1       10.60       11.79      8.17 o
 -13   8   1      199.21      208.58     15.67 o
 -12   8   1        3.21        0.00      7.33 o
 -11   8   1      367.87      376.58     15.39 o
 -10   8   1       50.44       46.17      7.26 o
  -9   8   1      427.29      421.40     15.24 o
  -8   8   1        4.59        9.30      4.92 o
  -7   8   1      230.23      209.99     10.55 o
  -6   8   1       28.72       31.96      4.18 o
  -5   8   1     1020.51      999.49     21.18 o
  -4   8   1       45.18       50.24      4.43 o
  -3   8   1        4.49        7.23      2.98 o
  -2   8   1      101.65       91.89      4.49 o
  -1   8   1      157.63      150.46      5.50 o
   0   8   1      128.61      111.55      5.46 o
   1   8   1      470.40      428.68     10.25 o
   2   8   1       72.01       76.36      5.00 o
   3   8   1      589.02      585.40     12.65 o
   4   8   1        2.47        4.93      3.29 o
   5   8   1      297.53      306.11      9.99 o
   6   8   1        1.82        4.35      5.82 o
   7   8   1     1281.46     1298.04     24.90 o
   8   8   1       14.37       24.26      6.34 o
   9   8   1        9.98       17.69      6.42 o
  10   8   1       19.71       22.52      7.27 o
  11   8   1      725.08      704.24     25.19 o
  12   8   1        0.02        0.00      7.46 o
  13   8   1       10.20       17.37      8.96 o
 -13   9   1       70.96       85.15     21.09 o
 -12   9   1       14.58        4.96     11.34 o
 -11   9   1       14.88        4.25     12.83 o
 -10   9   1        5.28        3.12      7.72 o
  -9   9   1      533.60      561.66     21.74 o
  -8   9   1      282.30      275.02     12.45 o
  -7   9   1       66.45       80.25      7.66 o
  -6   9   1      110.27      125.93      8.54 o
  -5   9   1      333.57      330.90     12.17 o
  -4   9   1      293.95      256.96     10.51 o
  -3   9   1      124.15      121.28      7.30 o
  -2   9   1        5.07        4.62      4.31 o
  -1   9   1        0.34        7.51      4.05 o
   0   9   1      294.18      281.52     14.26 o
   1   9   1       27.81       28.71      4.89 o
   2   9   1      244.39      230.08      9.95 o
   3   9   1      238.62      229.55     10.14 o
   4   9   1       14.87       19.64      4.72 o
   5   9   1       13.73        9.78      6.29 o
   6   9   1      457.09      426.41     14.47 o
   7   9   1      203.51      206.15     13.04 o
   8   9   1       37.95       32.89      7.53 o
   9   9   1      150.19      149.94     12.23 o
  10   9   1        9.65       13.37     10.33 o
  11   9   1        1.04        0.00     15.19 o
  12   9   1        9.09        2.91      9.88 o
 -12  10   1        5.33        0.00     16.15 o
 -11  10   1        7.93        0.00     10.03 o
 -10  10   1       11.56       12.89     10.13 o
  -9  10   1        1.73        0.00      8.27 o
  -8  10   1        4.82        6.85      6.29 o
  -7  10   1        1.93        0.00      5.43 o
  -6  10   1        3.37        2.53      5.23 o
  -5  10   1       21.13       15.60      8.26 o
  -4  10   1       16.30       22.82      5.95 o
  -3  10   1       48.59       44.45      6.89 o
  -2  10   1       37.91       43.48      6.72 o
  -1  10   1       16.51       23.68      5.40 o
   0  10   1       21.36       28.37      5.65 o
   1  10   1       79.13       78.54      7.94 o
   2  10   1       16.33       16.77      5.40 o
   3  10   1        1.84        0.00      4.22 o
   4  10   1        0.00        0.00      4.05 o
   5  10   1       23.71       19.14      5.24 o
   6  10   1        0.01        0.00      4.65 o
   7  10   1        0.43        4.29      5.73 o
   8  10   1        9.69        4.94      9.70 o
   9  10   1        3.32        0.00      9.69 o
  10  10   1        9.75       10.42     16.15 o
  11  10   1        3.36        0.00     15.80 o
 -11  11   1        2.61        7.04     10.85 o
 -10  11   1       12.95       22.75     11.72 o
  -9  11   1        7.95        6.42     13.89 o
  -8  11   1       12.38       19.10     13.89 o
  -7  11   1       17.41       29.67      9.34 o
  -6  11   1       44.37       45.54     16.06 o
  -5  11   1       50.01       59.33     17.71 o
  -4  11   1       14.32        4.53      7.29 o
  -3  11   1       55.11       43.42      9.34 o
  -2  11   1        1.20        6.51      9.55 o
  -1  11   1       21.92       19.20      7.75 o
   0  11   1       41.97       29.25      9.55 o
   1  11   1       75.06       64.51     11.81 o
   2  11   1       15.89        8.98      7.32 o
   3  11   1        1.15        3.15      7.12 o
   4  11   1        1.33        5.52      7.30 o
   5  11   1       53.37       48.96     10.16 o
   6  11   1       55.51       54.98      8.64 o
   7  11   1        2.69        0.00     14.06 o
   8  11   1        3.21        2.35     10.05 o
   9  11   1        0.32        0.00     10.31 o
  10  11   1        0.23        1.22     15.45 o
  -9  12   1       16.00        8.85     16.32 o
  -8  12   1        0.27        0.00     14.24 o
  -7  12   1       30.28       35.66     10.47 o
  -6  12   1        2.23        3.10      8.06 o
  -5  12   1       17.54       27.98     10.01 o
  -4  12   1       25.19       15.56      9.28 o
  -3  12   1       71.73       55.99     11.41 o
  -2  12   1        1.57        2.18     10.24 o
  -1  12   1       25.33       15.97      7.73 o
   0  12   1        3.73        2.20      7.04 o
   1  12   1       84.61       78.27     11.63 o
   2  12   1        5.16        0.00      7.71 o
   3  12   1        6.26        0.00     11.37 o
   4  12   1       11.60       22.19     15.80 o
   5  12   1       70.99       53.29     10.78 o
   6  12   1        3.08       39.76     17.01 o
   7  12   1        0.08        0.00     12.15 o
   8  12   1        0.01       23.96     16.32 o
  -7  13   1        6.78       15.13     10.53 o
  -6  13   1        5.96        6.94      9.13 o
  -5  13   1        6.11        4.11      9.29 o
  -4  13   1        0.91        0.00      8.72 o
  -3  13   1        0.05        4.21      7.51 o
  -2  13   1        7.48        6.51      7.61 o
  -1  13   1        0.06        5.44      7.56 o
   0  13   1       16.10       15.35      9.46 o
   1  13   1        0.00        0.00      7.11 o
   2  13   1        0.13        3.94      8.30 o
   3  13   1        2.78       15.18     14.41 o
   4  13   1        3.10        0.00      8.55 o
   5  13   1        4.99        9.63      9.66 o
   6  13   1        0.62        0.00     15.45 o
  -4  14   1        1.90        5.00     10.05 o
  -3  14   1        9.94       13.94      9.44 o
  -2  14   1        4.05        0.00      8.69 o
  -1  14   1        0.31        8.58      8.40 o
   0  14   1        9.08        9.46      9.33 o
   1  14   1        2.49       17.21      8.96 o
   2  14   1        0.12        7.18      9.96 o
   3  14   1        8.64       24.90     24.91 o
 -17   0   2        2.02        0.00      9.02 o
 -16   0   2       18.64       21.09      8.84 o
 -15   0   2        3.91        3.53      7.11 o
 -14   0   2        0.00        1.27      6.54 o
 -13   0   2        7.01        8.33      8.04 o
 -12   0   2       34.83       20.34      8.46 o
 -11   0   2        0.04        6.83      8.16 o
 -10   0   2       24.90       34.10      6.07 o
  -9   0   2      973.35      969.44     19.22 o
  -8   0   2      346.49      344.04     14.31 o
  -7   0   2        1.98        0.00      3.35 o
  -6   0   2     2474.98     2600.80     28.59 o
  -5   0   2    23208.79    24132.82    152.48 o
  -4   0   2    11777.70    12406.14     83.10 o
  -3   0   2    20634.74    21688.84    133.86 o
  -2   0   2    17549.45    17714.18    124.92 o
  -1   0   2        8.83        4.42      1.45 o
   0   0   2    23636.86    24489.89    226.39 o
   1   0   2    22018.19    23313.95    143.60 o
   2   0   2    20859.88    22480.74    191.15 o
   3   0   2    35285.20    36673.25    276.63 o
   4   0   2     5011.93     5271.17     58.15 o
   5   0   2      101.63      107.47      7.79 o
   6   0   2     2841.87     2871.20     44.84 o
   7   0   2     3757.75     3687.74     74.57 o
   8   0   2       67.34       61.16      8.10 o
   9   0   2       66.65       78.97     18.75 o
  10   0   2      189.19      188.50     19.97 o
  11   0   2      167.25      188.54     15.84 o
  12   0   2        2.78        0.00      9.20 o
  13   0   2       15.99        6.44      9.57 o
  14   0   2       17.28        0.00      9.44 o
  15   0   2        1.81        0.00      8.60 o
 -17   1   2       19.41       28.40      6.96 o
 -16   1   2        6.07       10.68      5.69 o
 -15   1   2        3.96       13.98      5.67 o
 -14   1   2        9.03       10.29      5.57 o
 -13   1   2       33.91       27.98      6.01 o
 -12   1   2       54.60       69.13     17.07 o
 -11   1   2      142.30      142.64      8.79 o
 -10   1   2       32.15       32.16      3.48 o
  -9   1   2     3078.20     3116.81     23.67 o
  -8   1   2     6515.39     6661.72     41.73 o
  -7   1   2     1703.00     1695.61     18.75 o
  -6   1   2      992.75      958.05     11.31 o
  -5   1   2    15686.48    15885.69     74.96 o
  -4   1   2    49865.44    49759.93    422.15 o
  -3   1   2     6488.92     6529.70     33.50 o
  -2   1   2     5548.12     5390.04     27.53 o
  -1   1   2        0.30        0.00      1.02 o
   0   1   2     7319.44     7216.08     46.70 o
   1   1   2     5190.70     5267.25     30.46 o
   2   1   2    46076.34    47419.53    219.11 o
   3   1   2    13445.79    13882.47     72.36 o
   4   1   2     1256.87     1186.36     12.94 o
   5   1   2     1434.57     1387.57     15.13 o
   6   1   2     6668.83     6749.54     44.96 o
   7   1   2     3329.89     3406.91     38.19 o
   8   1   2       52.70       48.81      5.54 o
   9   1   2       44.36       41.10      5.72 o
  10   1   2      120.55      115.91      8.37 o
  11   1   2       91.02       71.87      8.85 o
  12   1   2        1.89        3.30      5.59 o
  13   1   2        0.04        7.55      6.35 o
  14   1   2        0.34        0.00      8.84 o
  15   1   2        1.69        0.00      7.11 o
 -17   2   2        0.37       13.21     10.78 o
 -16   2   2        5.55        0.00      5.74 o
 -15   2   2        1.37       10.31      5.55 o
 -14   2   2       30.76       32.31      6.31 o
 -13   2   2        0.23        6.88      5.27 o
 -12   2   2       27.69       24.62      5.60 o
 -11   2   2        0.41        5.51      4.20 o
 -10   2   2       49.00       51.03      4.09 o
  -9   2   2        0.11        5.97      2.65 o
  -8   2   2       18.44       20.29      2.96 o
  -7   2   2      446.36      441.23      8.32 o
  -6   2   2        9.18       12.36      2.07 o
  -5   2   2     3220.60     3181.28     24.35 o
  -4   2   2      370.44      372.92      6.26 o
  -3   2   2      659.04      581.82      7.14 o
  -2   2   2      555.23      507.07      5.85 o
  -1   2   2        0.10        0.19      1.05 o
   0   2   2      553.98      472.58      8.09 o
   1   2   2      204.23      169.07      3.38 o
   2   2   2      566.80      574.98      6.93 o
   3   2   2     3874.69     3904.91     25.90 o
   4   2   2       26.98       26.89      1.94 o
   5   2   2      719.71      712.11     14.33 o
   6   2   2        1.19        1.91      2.16 o
   7   2   2       51.08       63.60      4.10 o
   8   2   2      205.34      214.57      9.37 o
   9   2   2        7.58        2.85      4.06 o
  10   2   2       72.97       71.07      6.91 o
  11   2   2        1.82        0.00      4.70 o
  12   2   2       98.96       89.46      8.35 o
  13   2   2        1.78        0.28      6.86 o
  14   2   2       16.69       26.98      7.70 o
  15   2   2        4.35        7.44     11.06 o
 -17   3   2        0.00        0.00     12.63 o
 -16   3   2       13.87       12.52     13.45 o
 -15   3   2       31.45       37.36      6.97 o
 -14   3   2        9.13        7.97      5.46 o
 -13   3   2       10.44       15.28      5.50 o
 -12   3   2      155.57      159.57      9.89 o
 -11   3   2       38.00       46.06      5.31 o
 -10   3   2       81.40       98.10      6.19 o
  -9   3   2      159.34      158.08      5.92 o
  -8   3   2      254.16      263.08      7.08 o
  -7   3   2      118.48      123.42      4.89 o
  -6   3   2      409.17      388.91      7.63 o
  -5   3   2      188.62      168.77      4.79 o
  -4   3   2        7.25        7.84      1.73 o
  -3   3   2     4916.53     4832.17     28.33 o
  -2   3   2     5972.49     6097.03     50.62 o
  -1   3   2       13.63       15.25      1.82 o
   0   3   2     6484.04     6591.51     38.17 o
   1   3   2     5437.46     5349.18     33.21 o
   2   3   2       18.23       20.90      2.32 o
   3   3   2       11.97       10.56      1.63 o
   4   3   2      401.63      393.54      6.92 o
   5   3   2       76.05       72.49      3.35 o
   6   3   2      549.67      508.15     10.39 o
   7   3   2      119.51      139.08      7.05 o
   8   3   2       50.78       60.13      5.74 o
   9   3   2       12.71       16.39      4.86 o
  10   3   2      164.75      173.21      9.85 o
  11   3   2        5.22        0.00      4.91 o
  12   3   2        4.33        4.34      5.42 o
  13   3   2       12.93       12.17      6.24 o
  14   3   2        3.18       15.41      7.76 o
  15   3   2        0.01        6.18      7.56 o
 -16   4   2        0.01        7.11      8.44 o
 -15   4   2        4.70        7.25      5.78 o
 -14   4   2        4.67        0.00      5.86 o
 -13   4   2        1.58        0.00      7.77 o
 -12   4   2       14.67       17.11      5.91 o
 -11   4   2       33.86       43.16      5.84 o
 -10   4   2        0.06        3.43      3.52 o
  -9   4   2      173.46      173.12      6.42 o
  -8   4   2      126.39      122.56      5.29 o
  -7   4   2      327.09      310.49      7.60 o
  -6   4   2       40.02       34.32      3.09 o
  -5   4   2       46.54       47.18      3.04 o
  -4   4   2      122.04      123.72      4.50 o
  -3   4   2      192.14      181.09      4.61 o
  -2   4   2       86.64       95.23      3.95 o
  -1   4   2        0.54        0.03      1.37 o
   0   4   2       93.53      100.78      3.83 o
   1   4   2      206.08      191.82      5.24 o
   2   4   2       84.01       87.60      3.04 o
   3   4   2       29.17       28.79      2.30 o
   4   4   2       26.93       24.93      2.48 o
   5   4   2      270.40      251.38      6.24 o
   6   4   2       77.41       70.44      3.71 o
   7   4   2      168.87      174.53      6.95 o
   8   4   2       21.27       16.75      4.30 o
   9   4   2       59.93       65.11      8.80 o
  10   4   2        0.65        2.26      5.64 o
  11   4   2        1.77        3.22      4.67 o
  12   4   2       23.97       22.55      7.45 o
  13   4   2        9.82        9.04      6.84 o
  14   4   2        0.08        0.17      6.84 o
 -16   5   2        0.14        0.00      7.51 o
 -15   5   2        3.43        4.71      7.12 o
 -14   5   2        1.42        0.00      5.26 o
 -13   5   2        2.75       17.29      7.47 o
 -12   5   2        0.31        0.00      4.62 o
 -11   5   2        9.90       16.51      4.46 o
 -10   5   2       15.17       12.79      5.36 o
  -9   5   2       21.29       16.63      3.33 o
  -8   5   2      247.47      252.37      7.55 o
  -7   5   2      612.28      613.65     11.13 o
  -6   5   2      346.25      334.15      7.87 o
  -5   5   2       48.94       48.07      4.01 o
  -4   5   2     3087.95     3228.34     24.70 o
  -3   5   2     4821.64     5207.26     32.85 o
  -2   5   2      461.48      516.50      7.86 o
  -1   5   2       19.64       20.59      2.04 o
   0   5   2      637.44      695.52      8.37 o
   1   5   2     4147.67     4553.79     32.88 o
   2   5   2     2906.15     3052.06     22.13 o
   3   5   2       83.68       79.66      3.61 o
   4   5   2      571.35      516.52      9.01 o
   5   5   2      720.61      696.80     11.09 o
   6   5   2      188.45      201.84      6.32 o
   7   5   2       73.23       69.06      5.04 o
   8   5   2       61.84       64.85      7.27 o
   9   5   2       42.33       41.49      7.04 o
  10   5   2        0.47        1.86      5.74 o
  11   5   2        6.44       11.95      6.53 o
  12   5   2        5.60        0.00      6.26 o
  13   5   2        2.17        0.00      5.68 o
  14   5   2        0.68       12.46      8.33 o
 -16   6   2        2.74       10.69     12.05 o
 -15   6   2        0.74        0.00      7.54 o
 -14   6   2        1.52        5.49      6.85 o
 -13   6   2        1.05        5.25      6.57 o
 -12   6   2        0.57        3.01      5.81 o
 -11   6   2        0.39        3.67      4.40 o
 -10   6   2       40.82       44.54      5.30 o
  -9   6   2       36.05       37.81      4.03 o
  -8   6   2        8.92       15.11      3.30 o
  -7   6   2        2.44        4.45      2.76 o
  -6   6   2      429.97      442.96      9.48 o
  -5   6   2      642.15      641.48     10.87 o
  -4   6   2       50.02       54.70      4.13 o
  -3   6   2     1515.45     1622.67     16.50 o
  -2   6   2      366.92      408.53      7.58 o
  -1   6   2        0.64        0.00      1.63 o
   0   6   2      445.80      510.44      7.90 o
   1   6   2     1821.75     1962.74     20.44 o
   2   6   2      145.08      142.40      5.73 o
   3   6   2      808.55      806.14     11.00 o
   4   6   2      484.32      512.43     11.17 o
   5   6   2       33.24       36.05      3.76 o
   6   6   2       25.59       22.34      3.62 o
   7   6   2       93.41      105.26      7.45 o
   8   6   2       57.82       49.19      6.06 o
   9   6   2        0.21        0.00      8.88 o
  10   6   2        7.54       14.26      6.62 o
  11   6   2        1.07        0.00      8.61 o
  12   6   2        3.49       17.67      7.35 o
  13   6   2        0.02        4.09      7.55 o
  14   6   2        2.88       11.31      9.32 o
 -15   7   2       31.49       43.63     12.10 o
 -14   7   2        7.04       16.14      8.27 o
 -13   7   2        2.84        2.82      7.50 o
 -12   7   2       16.04       25.87      7.56 o
 -11   7   2       75.80       92.85      8.58 o
 -10   7   2        0.91        0.00      4.51 o
  -9   7   2       89.79       82.51      5.64 o
  -8   7   2      205.09      214.75      7.74 o
  -7   7   2       12.03       19.60      3.35 o
  -6   7   2        6.83        4.30      2.48 o
  -5   7   2      358.75      349.60      8.50 o
  -4   7   2      934.35      937.94     13.39 o
  -3   7   2      201.16      201.81      6.06 o
  -2   7   2        0.07        0.00      1.95 o
  -1   7   2        0.00        1.08      1.94 o
   0   7   2        0.71        3.94      2.07 o
   1   7   2      139.11      157.69      6.15 o
   2   7   2      929.43      993.08     15.47 o
   3   7   2      226.33      230.19      8.92 o
   4   7   2       57.98       51.39      4.50 o
   5   7   2        8.74       19.27      3.94 o
   6   7   2      316.04      302.86     13.01 o
   7   7   2       98.94      101.82      7.86 o
   8   7   2       29.52       30.74      6.09 o
   9   7   2       95.04      101.92     13.13 o
  10   7   2        0.24        2.01      6.52 o
  11   7   2        0.02        0.00      7.03 o
  12   7   2        0.40        0.00     11.77 o
  13   7   2       38.09       33.33      9.25 o
 -14   8   2        0.00        7.37     23.18 o
 -13   8   2        0.35        3.87      7.58 o
 -12   8   2      110.83      118.00     11.76 o
 -11   8   2       12.95       13.36      6.21 o
 -10   8   2       12.88       17.36      6.08 o
  -9   8   2      104.19      114.69      7.43 o
  -8   8   2      455.48      441.55     12.51 o
  -7   8   2        8.95       14.69      3.87 o
  -6   8   2       99.15       95.37      5.83 o
  -5   8   2      339.60      324.93      8.63 o
  -4   8   2      220.97      214.22      7.87 o
  -3   8   2        0.07        2.49      3.03 o
  -2   8   2        7.88        9.82      3.71 o
  -1   8   2        0.06        5.29      4.59 o
   0   8   2        4.76        3.07      2.78 o
   1   8   2        6.58        7.64      4.16 o
   2   8   2      259.74      253.99     10.04 o
   3   8   2      378.51      347.97     12.13 o
   4   8   2       10.15       14.07      4.34 o
   5   8   2       41.26       53.19      6.54 o
   6   8   2      568.10      564.97     14.12 o
   7   8   2      162.27      174.19     10.05 o
   8   8   2       18.55       18.71      8.26 o
   9   8   2       22.67       22.37     10.16 o
  10   8   2      271.48      259.21     19.42 o
  11   8   2        0.02        5.39      8.92 o
  12   8   2       19.87        1.72     10.07 o
 -13   9   2       40.88       24.64     18.06 o
 -12   9   2      118.89      115.56     12.79 o
 -11   9   2       25.15       23.24     12.08 o
 -10   9   2      226.83      227.98     14.73 o
  -9   9   2      269.81      274.05     12.80 o
  -8   9   2      260.44      253.12     14.13 o
  -7   9   2       20.27       38.51      8.27 o
  -6   9   2      686.10      672.74     17.62 o
  -5   9   2      341.94      336.56     12.36 o
  -4   9   2      434.22      429.59     21.21 o
  -3   9   2      205.21      221.73     11.68 o
  -2   9   2      645.88      692.68     16.57 o
  -1   9   2        1.24        4.44      4.81 o
   0   9   2      691.45      723.11     17.21 o
   1   9   2      163.08      168.70      9.03 o
   2   9   2      372.00      399.35     13.22 o
   3   9   2      159.23      148.70      8.83 o
   4   9   2      708.03      685.45     17.77 o
   5   9   2        1.67        1.36      5.61 o
   6   9   2      205.94      211.23     13.00 o
   7   9   2      140.33      150.99     11.56 o
   8   9   2      242.47      245.88     14.72 o
   9   9   2       12.49       25.29      9.84 o
  10   9   2       88.28       84.21     13.76 o
  11   9   2       20.47       11.69     10.76 o
 -12  10   2        0.33        0.00      8.83 o
 -11  10   2        2.65        5.50      8.55 o
 -10  10   2        0.95        1.93      7.62 o
  -9  10   2        0.02        0.00     10.56 o
  -8  10   2        1.31        0.00      7.79 o
  -7  10   2       14.80       17.36      6.64 o
  -6  10   2        6.89        7.20      6.10 o
  -5  10   2        7.39        5.24      5.53 o
  -4  10   2        4.43        5.97      5.42 o
  -3  10   2      558.25      540.51     18.56 o
  -2  10   2        4.35        0.00      4.51 o
  -1  10   2        0.58        5.23      6.34 o
   0  10   2        1.62        4.49      5.07 o
   1  10   2      640.68      616.17     17.14 o
   2  10   2        2.52        4.74      5.21 o
   3  10   2        6.91        3.92      6.54 o
   4  10   2        8.94       10.68      6.47 o
   5  10   2       22.50       21.54      5.68 o
   6  10   2        0.05        0.00      6.23 o
   7  10   2        5.81       14.15      7.06 o
   8  10   2        0.10        0.40      6.88 o
   9  10   2       12.58       14.10      9.41 o
  10  10   2        8.38        3.81      9.98 o
 -11  11   2        0.46        6.94     14.76 o
 -10  11   2       23.52       21.35     14.58 o
  -9  11   2        0.10        0.00     12.33 o
  -8  11   2        2.10        2.79     12.93 o
  -7  11   2       54.72       63.59     11.04 o
  -6  11   2        8.00        3.68      7.45 o
  -5  11   2        1.41        0.00      7.26 o
  -4  11   2        0.01        3.77      6.98 o
  -3  11   2      325.82      266.89     18.33 o
  -2  11   2       43.83       66.17     13.72 o
  -1  11   2        0.16        0.00      6.28 o
   0  11   2       38.03       48.58      9.99 o
   1  11   2      313.47      292.42     19.21 o
   2  11   2        0.10        0.00      7.02 o
   3  11   2        0.15       16.31      8.18 o
   4  11   2        2.47        5.57      6.54 o
   5  11   2       31.10       22.63      7.32 o
   6  11   2        7.05       11.24     10.16 o
   7  11   2        0.09        0.56      9.49 o
   8  11   2       15.53       16.35     11.40 o
   9  11   2        2.41        1.56     15.97 o
  -9  12   2        2.91        0.87     14.76 o
  -8  12   2        4.38        6.08      9.76 o
  -7  12   2        2.20        5.17      9.29 o
  -6  12   2       11.31        0.00      8.22 o
  -5  12   2       35.74       32.11     10.14 o
  -4  12   2       11.07       10.48      8.16 o
  -3  12   2       62.52       35.39     21.88 o
  -2  12   2        0.04       11.03      7.91 o
  -1  12   2        0.52        0.00      6.54 o
   0  12   2        0.11        4.28      6.55 o
   1  12   2       80.36       65.63     14.76 o
   2  12   2       13.87       19.48      8.87 o
   3  12   2       55.33       50.42     10.71 o
   4  12   2       13.52        0.00      8.22 o
   5  12   2        0.18        0.00      7.45 o
   6  12   2       10.90        4.51     14.58 o
   7  12   2        7.90        5.90     14.93 o
   8  12   2       13.71       15.47     11.96 o
  -7  13   2        3.48       20.82     14.58 o
  -6  13   2       15.67       10.16      9.43 o
  -5  13   2        1.20        1.73     17.62 o
  -4  13   2        3.73        3.44      8.96 o
  -3  13   2       15.18       20.79      8.18 o
  -2  13   2        0.54       11.14      8.16 o
  -1  13   2        0.00        4.06      7.93 o
   0  13   2        0.86        0.00      7.85 o
   1  13   2       24.79       27.00     11.63 o
   2  13   2        5.15        0.50      9.09 o
   3  13   2        1.05        0.34      8.18 o
   4  13   2       17.11       13.13      9.69 o
   5  13   2       10.63       28.82     18.40 o
  -4  14   2        4.53       21.37     10.43 o
  -3  14   2        1.65        0.00     10.33 o
  -2  14   2        0.23        0.00      8.37 o
  -1  14   2        0.00        6.16     12.85 o
   0  14   2        0.34        3.55      9.08 o
   1  14   2        1.29        0.00      9.20 o
   2  14   2       10.73       37.80     11.59 o
 -17   1   3       30.70       21.11      7.49 o
 -16   1   3       64.89       60.69      7.77 o
 -15   1   3        0.31        0.54      5.21 o
 -14   1   3       31.22       28.31      6.42 o
 -13   1   3      288.11      297.87     13.22 o
 -12   1   3     1023.69      982.37     23.70 o
 -11   1   3       18.84       18.04      3.64 o
 -10   1   3       93.04       94.60      4.51 o
  -9   1   3     3133.83     2968.31     25.97 o
  -8   1   3     5897.21     5785.98     38.23 o
  -7   1   3      181.04      176.54      5.38 o
  -6   1   3      954.77      924.35     11.38 o
  -5   1   3     9771.09     9564.96     49.53 o
  -4   1   3     7760.85     7666.87     40.32 o
  -3   1   3     7104.48     6814.46     35.43 o
  -2   1   3     8798.18     8799.15     42.69 o
  -1   1   3      626.77      558.82      6.19 o
   0   1   3      269.96      240.03      4.13 o
   1   1   3     9854.64     9611.28     46.44 o
   2   1   3     8721.29     8801.22     44.16 o
   3   1   3     2671.96     2618.65     21.24 o
   4   1   3     1261.85     1230.12     13.86 o
   5   1   3     1402.82     1282.66     23.00 o
   6   1   3     2782.96     2612.67     23.41 o
   7   1   3     1134.19     1072.56     20.13 o
   8   1   3      277.30      263.11     10.82 o
   9   1   3       74.92       64.85      6.92 o
  10   1   3      393.62      373.08     16.39 o
  11   1   3       96.97       93.45      8.85 o
  12   1   3        0.72        0.00      9.52 o
  13   1   3       34.75       41.04      8.02 o
  14   1   3       27.68       22.30      7.79 o
  15   1   3        5.11       14.07     14.26 o
 -17   2   3        1.02        2.63     12.93 o
 -16   2   3        2.93        3.28      6.24 o
 -15   2   3        6.69        5.49      5.45 o
 -14   2   3        4.47        7.23      4.97 o
 -13   2   3        5.23        2.73      6.39 o
 -12   2   3      244.40      232.95     11.56 o
 -11   2   3       11.48       13.96      4.29 o
 -10   2   3       12.33        9.52      3.00 o
  -9   2   3        2.17        4.75      2.76 o
  -8   2   3     1727.07     1674.16     18.02 o
  -7   2   3      260.84      257.92      6.56 o
  -6   2   3      453.58      424.08     11.68 o
  -5   2   3       22.44       21.08      2.23 o
  -4   2   3      280.38      240.97      5.16 o
  -3   2   3       74.11       59.82      2.64 o
  -2   2   3      665.51      611.21      8.23 o
  -1   2   3       19.36       18.77      1.73 o
   0   2   3      518.26      463.78      5.71 o
   1   2   3      214.69      194.78      4.03 o
   2   2   3      123.19      117.60      3.45 o
   3   2   3       42.28       40.44      2.31 o
   4   2   3      533.45      523.17      7.33 o
   5   2   3      377.17      369.89      8.24 o
   6   2   3      181.05      162.78      5.93 o
   7   2   3       22.85       28.01      4.32 o
   8   2   3       16.09       21.77      4.50 o
   9   2   3       18.71       19.14      6.62 o
  10   2   3       28.35       29.96      6.04 o
  11   2   3        0.90        3.08      5.22 o
  12   2   3       10.97        3.51      6.64 o
  13   2   3        6.49       11.61      6.70 o
  14   2   3        0.23        5.11      7.47 o
 -17   3   3        0.18        0.00      9.40 o
 -16   3   3       35.15       21.21      7.79 o
 -15   3   3       71.13       61.75      8.16 o
 -14   3   3       53.04       37.09      8.60 o
 -13   3   3        0.93        0.00      4.97 o
 -12   3   3      556.72      529.08     14.22 o
 -11   3   3      822.43      839.31     16.87 o
 -10   3   3      642.17      631.20     12.08 o
  -9   3   3      140.75      139.62      5.77 o
  -8   3   3     1842.32     1873.43     19.74 o
  -7   3   3     2057.71     2159.43     20.49 o
  -6   3   3     1485.46     1493.14     15.71 o
  -5   3   3       89.49       82.61      3.58 o
  -4   3   3      406.42      398.87      6.78 o
  -3   3   3     2838.23     2920.40     19.92 o
  -2   3   3        6.53       14.11      2.60 o
  -1   3   3      492.56      480.56      6.97 o
   0   3   3      222.93      222.40      4.80 o
   1   3   3     1683.09     1746.03     13.72 o
   2   3   3       15.48       19.35      1.91 o
   3   3   3     1508.25     1572.67     14.60 o
   4   3   3     3758.21     3877.59     26.72 o
   5   3   3      887.31      911.74     11.30 o
   6   3   3      139.71      149.03      6.02 o
   7   3   3      689.17      696.74     16.27 o
   8   3   3     1341.85     1330.85     29.07 o
   9   3   3      432.01      455.09     14.95 o
  10   3   3       76.73       63.25      7.02 o
  11   3   3       58.54       68.36      7.85 o
  12   3   3      102.66       92.25      9.00 o
  13   3   3       32.78       41.74      8.92 o
  14   3   3        4.29        7.67      7.60 o
 -17   4   3        2.27        3.18      9.60 o
 -16   4   3        2.09        7.50      5.98 o
 -15   4   3       10.06        6.64      7.41 o
 -14   4   3        0.13        2.17      5.39 o
 -13   4   3       10.61       16.46      5.27 o
 -12   4   3       25.48       22.47      4.89 o
 -11   4   3       62.41       54.02      5.49 o
 -10   4   3        0.79        0.00      2.70 o
  -9   4   3       65.35       65.65      4.32 o
  -8   4   3       23.00       23.58      3.16 o
  -7   4   3      612.09      635.24     10.86 o
  -6   4   3      179.83      183.72      5.63 o
  -5   4   3      269.93      265.80      6.28 o
  -4   4   3      228.78      232.03      5.43 o
  -3   4   3       10.19        6.26      1.62 o
  -2   4   3      231.10      258.39      6.05 o
  -1   4   3        4.81        6.62      1.54 o
   0   4   3       11.41       15.18      2.08 o
   1   4   3      264.22      253.78      6.09 o
   2   4   3      159.14      166.33      5.37 o
   3   4   3      316.81      335.56      6.60 o
   4   4   3       22.52       23.82      2.52 o
   5   4   3       49.97       49.71      3.26 o
   6   4   3       34.29       36.84      3.83 o
   7   4   3        5.91       11.60      3.84 o
   8   4   3        0.60       10.85      4.19 o
   9   4   3        2.02        5.70      4.39 o
  10   4   3       10.49       10.81      6.11 o
  11   4   3        0.00        7.59      5.89 o
  12   4   3        0.58        7.23      8.25 o
  13   4   3        0.01        5.72      6.50 o
  14   4   3        0.00        7.13      7.88 o
 -16   5   3        0.81        3.37      8.95 o
 -15   5   3        1.51        5.54      6.18 o
 -14   5   3        2.55        6.23      5.61 o
 -13   5   3        9.58        9.71      5.28 o
 -12   5   3       18.34       20.97      4.92 o
 -11   5   3       31.34       44.26      5.29 o
 -10   5   3        5.94        8.90      3.39 o
  -9   5   3      172.24      182.81      6.86 o
  -8   5   3      650.03      649.65     12.04 o
  -7   5   3      236.36      247.29      7.20 o
  -6   5   3       72.03       67.18      4.05 o
  -5   5   3     1776.64     1901.22     18.64 o
  -4   5   3     2089.95     2147.11     19.11 o
  -3   5   3     3624.30     3864.13     26.48 o
  -2   5   3       19.88       25.84      2.58 o
  -1   5   3      386.34      399.32      5.87 o
   0   5   3      468.88      487.67      8.07 o
   1   5   3     3913.62     4227.45     32.29 o
   2   5   3     1654.65     1684.18     18.79 o
   3   5   3      171.47      156.14      4.67 o
   4   5   3      270.36      271.51      6.59 o
   5   5   3      434.34      432.31      8.78 o
   6   5   3      183.87      200.34      8.72 o
   7   5   3       11.43       11.93      4.13 o
   8   5   3       21.21       27.97      6.38 o
   9   5   3       61.06       66.36      8.35 o
  10   5   3        0.57        6.05      5.45 o
  11   5   3        0.13        2.14      8.44 o
  12   5   3        0.44        0.54      6.36 o
  13   5   3        3.91       12.22      7.43 o
 -16   6   3        5.08        5.06      7.97 o
 -15   6   3        1.03        8.57      7.14 o
 -14   6   3        1.08        6.36     12.06 o
 -13   6   3        5.41       13.18      5.35 o
 -12   6   3        5.77       15.53      7.23 o
 -11   6   3        3.95        7.79      4.20 o
 -10   6   3        1.87        4.35      3.26 o
  -9   6   3        0.05        1.55      3.06 o
  -8   6   3       93.33      102.33      5.33 o
  -7   6   3       39.15       42.10      3.69 o
  -6   6   3        4.93        8.31      3.13 o
  -5   6   3      442.16      430.84      8.80 o
  -4   6   3      204.74      181.39      5.46 o
  -3   6   3      402.77      404.46      7.55 o
  -2   6   3      269.94      274.08      7.42 o
  -1   6   3       30.02       32.27      2.53 o
   0   6   3      248.04      231.80      6.52 o
   1   6   3      529.00      534.62     10.32 o
   2   6   3       18.01       16.94      5.51 o
   3   6   3      182.16      172.91      6.67 o
   4   6   3        5.01        2.60      2.55 o
   5   6   3       21.24       25.09      3.53 o
   6   6   3       11.71       19.01      4.33 o
   7   6   3       22.70       22.44      4.66 o
   8   6   3        7.73        5.95      5.71 o
   9   6   3        1.08        0.00      5.40 o
  10   6   3       16.52       11.99      7.77 o
  11   6   3        1.27        1.17      6.13 o
  12   6   3       14.03       15.71      7.92 o
  13   6   3        0.13        0.47      7.45 o
 -15   7   3        5.58        3.36     11.28 o
 -14   7   3       72.64       59.98     10.07 o
 -13   7   3       73.39       87.26     10.95 o
 -12   7   3      275.30      266.00     13.06 o
 -11   7   3       13.49        6.12      5.84 o
 -10   7   3       90.97      101.51      6.21 o
  -9   7   3      342.52      340.77      9.94 o
  -8   7   3       75.75       78.84      5.10 o
  -7   7   3       34.40       34.36      3.64 o
  -6   7   3        4.85        5.74      2.99 o
  -5   7   3      124.24      122.15      5.11 o
  -4   7   3      188.04      169.39      5.60 o
  -3   7   3      143.15      150.87      5.07 o
  -2   7   3       61.48       52.85      3.14 o
  -1   7   3       29.70       23.40      3.65 o
   0   7   3      171.24      159.25      7.57 o
   1   7   3       44.80       51.06      4.05 o
   2   7   3      138.64      129.22      5.93 o
   3   7   3      312.11      287.81      8.91 o
   4   7   3        3.04        5.58      4.83 o
   5   7   3       16.90       11.08      4.88 o
   6   7   3      128.49      134.60      8.32 o
   7   7   3      289.72      278.43     11.63 o
   8   7   3        0.00        5.83      6.13 o
   9   7   3       20.62       31.71      7.00 o
  10   7   3      274.81      286.89     20.77 o
  11   7   3       28.00       21.22      8.02 o
  12   7   3        0.01        7.45      9.57 o
 -15   8   3       27.73       47.76     14.11 o
 -14   8   3       45.67       48.04     14.17 o
 -13   8   3       20.22       16.49     17.10 o
 -12   8   3       51.23       61.71     10.54 o
 -11   8   3       56.71       55.46     10.09 o
 -10   8   3       97.51       99.42      8.61 o
  -9   8   3      104.09      120.78      8.84 o
  -8   8   3      171.70      171.46      9.67 o
  -7   8   3      245.26      239.55      9.29 o
  -6   8   3       47.85       43.90      5.36 o
  -5   8   3        2.52        9.80      3.58 o
  -4   8   3        0.13        0.00      2.94 o
  -3   8   3        4.12        7.42      3.51 o
  -2   8   3       91.48      101.13      6.71 o
  -1   8   3        2.50        4.52      3.49 o
   0   8   3       14.81       13.29      3.67 o
   1   8   3        4.35        3.89      3.47 o
   2   8   3       10.46        4.81      4.08 o
   3   8   3       25.67       34.94      5.04 o
   4   8   3       42.28       41.10      5.45 o
   5   8   3      304.39      279.29     11.38 o
   6   8   3      141.44      138.69     10.80 o
   7   8   3       42.70       42.20      7.50 o
   8   8   3       19.93        9.53      8.47 o
   9   8   3       82.58       78.62     11.97 o
  10   8   3       11.83       17.21      9.75 o
  11   8   3        0.57        0.00      8.44 o
  12   8   3        6.73        9.32     10.01 o
 -14   9   3        1.10        6.93     12.01 o
 -13   9   3        4.12       11.95     13.11 o
 -12   9   3      140.97      152.82     13.92 o
 -11   9   3      288.70      302.62     17.39 o
 -10   9   3       99.25      109.60     11.27 o
  -9   9   3      114.95      121.30      9.48 o
  -8   9   3       57.04       58.03      7.27 o
  -7   9   3      448.28      437.16     14.75 o
  -6   9   3     1024.32     1045.34     33.81 o
  -5   9   3      190.79      168.16     10.99 o
  -4   9   3      219.72      225.93     10.45 o
  -3   9   3      177.31      183.83      9.33 o
  -2   9   3     1083.14     1040.15     18.68 o
  -1   9   3       26.58       26.85      5.81 o
   0   9   3      208.75      209.52      9.22 o
   1   9   3       43.36       52.12      6.42 o
   2   9   3     1059.75     1049.07     22.07 o
   3   9   3      499.27      468.24     15.20 o
   4   9   3      588.29      581.26     16.95 o
   5   9   3      158.68      152.43      9.46 o
   6   9   3        1.05        0.00      6.09 o
   7   9   3      215.37      201.88     13.46 o
   8   9   3      171.67      186.68     13.45 o
   9   9   3      204.33      200.35     18.41 o
  10   9   3      122.93      167.97     17.44 o
  11   9   3        0.69        0.00      9.56 o
 -13  10   3       10.48       24.12     19.62 o
 -12  10   3        4.73       14.39      9.10 o
 -11  10   3        0.94        3.97      8.12 o
 -10  10   3        0.47        7.01     10.30 o
  -9  10   3       89.16      104.67     10.77 o
  -8  10   3       39.31       43.22      8.01 o
  -7  10   3        0.46        0.00      6.49 o
  -6  10   3      261.33      256.74     13.90 o
  -5  10   3        0.07        0.00      4.96 o
  -4  10   3       19.77       16.44      6.17 o
  -3  10   3      131.89      140.19     10.30 o
  -2  10   3      451.59      443.75     22.01 o
  -1  10   3       37.76       33.05      5.61 o
   0  10   3      127.81      126.83      9.02 o
   1  10   3      106.23      129.96      8.83 o
   2  10   3      125.63      107.45      8.52 o
   3  10   3       46.15       50.38      6.71 o
   4  10   3       95.92       80.84      7.91 o
   5  10   3        7.36        4.26      5.79 o
   6  10   3       20.91       14.56      7.33 o
   7  10   3       92.97      120.81     13.21 o
   8  10   3        3.87       11.02      7.54 o
   9  10   3        0.07        0.00      8.57 o
  10  10   3        2.69        3.82     15.97 o
 -11  11   3        3.99       21.35     15.28 o
 -10  11   3        0.83        0.59     10.62 o
  -9  11   3       24.59       36.21     12.06 o
  -8  11   3       17.66       30.85      8.05 o
  -7  11   3       34.46       26.32      7.69 o
  -6  11   3       49.51       40.23      8.21 o
  -5  11   3       33.72       38.20      7.50 o
  -4  11   3       84.53       92.77      9.42 o
  -3  11   3       99.63       93.06      9.02 o
  -2  11   3       17.97        9.54      5.89 o
  -1  11   3       13.24        3.98      4.87 o
   0  11   3        1.28        7.64      5.59 o
   1  11   3      131.04      100.62     11.60 o
   2  11   3       99.09       96.98      8.69 o
   3  11   3        4.49       14.78      5.89 o
   4  11   3        0.10        0.00      5.50 o
   5  11   3       24.76       24.11      8.75 o
   6  11   3        4.16        0.00      6.67 o
   7  11   3       10.84       13.15      8.02 o
   8  11   3        6.68       15.76      8.21 o
 -10  12   3        9.38       32.81     16.84 o
  -9  12   3       28.30       48.91     20.40 o
  -8  12   3        2.92        1.83      9.01 o
  -7  12   3        4.57        5.87      8.41 o
  -6  12   3        1.34        1.03     11.11 o
  -5  12   3        1.14        7.23      8.38 o
  -4  12   3        8.24       16.93      7.67 o
  -3  12   3       27.03       34.27      9.66 o
  -2  12   3        0.06        0.00      9.64 o
  -1  12   3        6.54       17.72      8.13 o
   0  12   3        2.96        0.00     10.76 o
   1  12   3        8.71       16.70      9.98 o
   2  12   3        5.23        4.38      8.02 o
   3  12   3       10.49        7.33     11.89 o
   4  12   3        3.26        2.74      9.64 o
   5  12   3       16.06       21.53     15.97 o
   6  12   3        0.92        3.39     10.74 o
   7  12   3       26.37       28.38     18.23 o
  -7  13   3        5.25        0.00     16.93 o
  -6  13   3        0.94        7.91      9.47 o
  -5  13   3        0.03        0.00     13.80 o
  -4  13   3        1.41       17.20      8.97 o
  -3  13   3        0.56       18.90      8.82 o
  -2  13   3       13.52       12.15      8.41 o
  -1  13   3        0.08        0.00      6.62 o
   0  13   3        4.23        7.58     11.98 o
   1  13   3        0.10        6.12     15.10 o
   2  13   3        0.43        0.00      7.68 o
   3  13   3        0.78        0.00      8.94 o
   4  13   3        1.34        4.75     13.80 o
   5  13   3        5.46        6.25     16.32 o
  -3  14   3       12.36       29.20     10.36 o
  -2  14   3        0.24        0.00     14.15 o
  -1  14   3        1.42       11.57      9.46 o
   0  14   3        0.26        0.00      8.63 o
   1  14   3        6.42       15.86     10.49 o
 -18   0   4       11.88       39.22     14.58 o
 -17   0   4       74.18       95.66     16.23 o
 -16   0   4       91.47      105.13     13.69 o
 -15   0   4        3.33        0.00      7.05 o
 -14   0   4       16.89        6.61      8.94 o
 -13   0   4      158.84      161.91     14.78 o
 -12   0   4      258.59      234.45     11.68 o
 -11   0   4      154.27      162.99     13.37 o
 -10   0   4        1.77        0.00      4.06 o
  -9   0   4     1119.70     1127.36     21.58 o
  -8   0   4       56.07       53.86      5.34 o
  -7   0   4       10.08       16.21      3.39 o
  -6   0   4       38.60       28.07      3.54 o
  -5   0   4      970.91     1033.58     16.31 o
  -4   0   4     1558.96     1672.89     20.39 o
  -3   0   4        8.78        7.70      2.27 o
  -2   0   4     7272.50     7920.65     61.57 o
  -1   0   4        0.06        2.89      1.87 o
   0   0   4     1779.92     1787.83     19.92 o
   1   0   4     1109.49     1180.48     18.35 o
   2   0   4       38.08       34.75      4.41 o
   3   0   4       19.11       21.62      3.30 o
   4   0   4       65.34       58.80      6.38 o
   5   0   4      559.13      533.12     22.83 o
   6   0   4       25.96       29.08      6.38 o
   7   0   4      209.75      223.41     13.81 o
   8   0   4      280.49      255.69     33.59 o
   9   0   4      113.86      110.61     17.62 o
  10   0   4        6.59        0.73      7.85 o
  11   0   4        0.01        0.00      7.19 o
  12   0   4       88.95      122.95     26.91 o
  13   0   4       32.80       30.64     21.09 o
  14   0   4        0.63        0.00     12.76 o
 -18   1   4        1.49        8.82      6.52 o
 -17   1   4        5.06        7.09      7.07 o
 -16   1   4        2.37        5.65      5.50 o
 -15   1   4        3.84        5.86      5.21 o
 -14   1   4      176.73      183.34     11.21 o
 -13   1   4      329.78      287.25     12.88 o
 -12   1   4      156.51      156.29      6.88 o
 -11   1   4        2.49        2.70      3.43 o
 -10   1   4      664.83      619.35     11.76 o
  -9   1   4     3948.20     4003.43     31.59 o
  -8   1   4     1651.34     1662.81     18.00 o
  -7   1   4      312.10      323.50      7.29 o
  -6   1   4        9.43        8.51      2.12 o
  -5   1   4      365.14      369.45      6.78 o
  -4   1   4      742.90      678.21      8.70 o
  -3   1   4      867.38      846.55      9.24 o
  -2   1   4     1290.08     1113.55     10.43 o
  -1   1   4      728.74      705.56      8.01 o
   0   1   4      649.25      608.69      7.55 o
   1   1   4      318.47      342.28      5.74 o
   2   1   4        0.21        7.84      2.08 o
   3   1   4       17.64       22.85      2.07 o
   4   1   4     2189.55     2250.26     21.16 o
   5   1   4     5791.85     5848.87     40.96 o
   6   1   4     1034.41      974.42     21.70 o
   7   1   4       33.71       43.02      5.20 o
   8   1   4      461.35      398.57     13.73 o
   9   1   4      853.00      752.87     19.79 o
  10   1   4      373.23      361.86     14.84 o
  11   1   4       12.30       32.12      7.16 o
  12   1   4       36.64       32.03      7.45 o
  13   1   4       15.36        0.00     10.89 o
  14   1   4       31.11       27.98      9.08 o
 -18   2   4       11.37       16.28      7.04 o
 -17   2   4       34.26       20.62      7.89 o
 -16   2   4        4.98        4.55      5.42 o
 -15   2   4       64.82       59.41      7.13 o
 -14   2   4       40.28       37.00      6.53 o
 -13   2   4      647.39      633.17     18.88 o
 -12   2   4       51.30       27.29      8.35 o
 -11   2   4      128.62      136.34      7.24 o
 -10   2   4        9.35       13.41      3.60 o
  -9   2   4     1607.23     1550.25     20.04 o
  -8   2   4       15.73       16.12      3.71 o
  -7   2   4      135.17      113.55      4.65 o
  -6   2   4       49.65       73.15      6.84 o
  -5   2   4      443.60      433.02      7.50 o
  -4   2   4     1322.21     1247.92     12.37 o
  -3   2   4      897.91      891.87      9.46 o
  -2   2   4     2901.89     2758.79     18.41 o
  -1   2   4      733.01      747.08      8.12 o
   0   2   4     1733.07     1660.71     13.60 o
   1   2   4       68.97       81.30      3.03 o
   2   2   4      153.52      150.79      4.16 o
   3   2   4      332.17      310.27      6.17 o
   4   2   4        0.33        0.22      1.69 o
   5   2   4      300.41      299.92      7.85 o
   6   2   4        3.66        3.58      5.19 o
   7   2   4       59.14       57.31      5.98 o
   8   2   4       13.78       10.96      4.96 o
   9   2   4      196.58      203.93     11.14 o
  10   2   4       46.10       53.54      7.20 o
  11   2   4       16.54       15.39      6.44 o
  12   2   4        1.41        0.00      8.44 o
  13   2   4       10.46        6.38      8.67 o
  14   2   4       25.60       14.59     10.28 o
 -17   3   4        7.52       14.95      7.13 o
 -16   3   4        0.43        3.01      6.01 o
 -15   3   4        0.37       13.20      5.55 o
 -14   3   4        7.74       12.02      5.32 o
 -13   3   4      105.15      110.68      8.83 o
 -12   3   4       22.34       18.49      4.80 o
 -11   3   4       96.11       93.15      5.47 o
 -10   3   4       30.80       28.28      3.75 o
  -9   3   4     1064.04     1050.39     15.23 o
  -8   3   4       54.47       61.34      4.09 o
  -7   3   4       58.17       69.60      3.92 o
  -6   3   4       52.54       64.65      3.61 o
  -5   3   4       30.50       32.60      2.66 o
  -4   3   4       18.05       15.27      1.92 o
  -3   3   4     1475.25     1530.03     13.06 o
  -2   3   4       68.33       69.81      3.26 o
  -1   3   4     1395.10     1429.47     14.34 o
   0   3   4      117.36      107.15      3.10 o
   1   3   4      230.48      219.85      4.77 o
   2   3   4      200.95      230.26      5.29 o
   3   3   4      266.31      278.25      6.09 o
   4   3   4        3.91        3.63      2.11 o
   5   3   4      759.82      747.60     13.60 o
   6   3   4      147.82      137.35      6.01 o
   7   3   4      168.13      172.32      8.68 o
   8   3   4        0.65        8.95      4.44 o
   9   3   4       95.25       88.02      7.67 o
  10   3   4       13.78       16.43      6.16 o
  11   3   4        1.91        1.64      6.03 o
  12   3   4        2.07        3.23      6.78 o
  13   3   4        4.85        9.54      9.33 o
  14   3   4        2.19        9.44      8.65 o
 -17   4   4        0.06        0.00      6.55 o
 -16   4   4        6.81        2.21      5.98 o
 -15   4   4        3.26        5.23      7.17 o
 -14   4   4        0.01        1.08      5.25 o
 -13   4   4       27.74       27.07      5.05 o
 -12   4   4      200.38      195.81      9.17 o
 -11   4   4        0.74        4.15      3.10 o
 -10   4   4       89.83       87.07      5.23 o
  -9   4   4       91.08       84.88      4.87 o
  -8   4   4      902.20      920.89     13.89 o
  -7   4   4      248.06      268.67      7.16 o
  -6   4   4     1220.52     1253.80     14.79 o
  -5   4   4      129.15      140.71      4.60 o
  -4   4   4        3.49        1.07      1.58 o
  -3   4   4      107.05      105.66      4.38 o
  -2   4   4      109.65      116.27      6.12 o
  -1   4   4       59.41       53.80      3.91 o
   0   4   4        6.22        4.55      1.91 o
   1   4   4      196.85      199.52      7.09 o
   2   4   4     1284.62     1314.27     14.24 o
   3   4   4      334.44      374.81      7.27 o
   4   4   4      467.19      471.44      9.41 o
   5   4   4       50.16       49.99      4.00 o
   6   4   4       50.79       53.85      4.47 o
   7   4   4        4.92        7.90      4.13 o
   8   4   4       43.71       33.25      6.56 o
   9   4   4       16.74       20.02      6.51 o
  10   4   4        3.21        7.97      6.38 o
  11   4   4        0.12       15.73      6.91 o
  12   4   4        0.67        0.00      6.65 o
  13   4   4        0.05        0.00      6.89 o
 -17   5   4        0.01       14.73      7.74 o
 -16   5   4        0.78        0.00      6.39 o
 -15   5   4        0.43        0.00      7.00 o
 -14   5   4        2.84        0.36      5.19 o
 -13   5   4        0.47        0.00      4.29 o
 -12   5   4       46.74       59.01      6.25 o
 -11   5   4        0.76        0.00      3.21 o
 -10   5   4       33.75       31.89      3.99 o
  -9   5   4      114.02      108.14      6.94 o
  -8   5   4      483.13      497.41     10.51 o
  -7   5   4      267.46      253.04      7.22 o
  -6   5   4       39.18       51.85      3.40 o
  -5   5   4        1.35        7.63      2.03 o
  -4   5   4      222.25      259.26      5.83 o
  -3   5   4       95.41      122.01      6.12 o
  -2   5   4      246.10      284.37      6.78 o
  -1   5   4       74.86       84.01      5.19 o
   0   5   4      199.52      227.67      7.33 o
   1   5   4       49.89       61.71      6.24 o
   2   5   4      135.95      160.63      5.82 o
   3   5   4      316.85      299.09      8.14 o
   4   5   4      601.00      607.55     11.84 o
   5   5   4      260.36      253.11     11.45 o
   6   5   4       77.12       69.59      6.16 o
   7   5   4       14.09       17.75      5.81 o
   8   5   4      116.76      121.92     10.28 o
   9   5   4       17.39       12.20      6.21 o
  10   5   4       19.53       18.54      6.61 o
  11   5   4        2.37        2.38      6.52 o
  12   5   4       10.30       19.82      7.60 o
  13   5   4        0.37        0.00      7.78 o
 -16   6   4        1.77        1.38      8.03 o
 -15   6   4        7.17       12.53      6.50 o
 -14   6   4        7.88        7.81      8.92 o
 -13   6   4        1.03        9.21      4.93 o
 -12   6   4       44.57       43.18      6.03 o
 -11   6   4       33.88       44.32      4.76 o
 -10   6   4        4.83        4.37      3.46 o
  -9   6   4       18.45       23.36      3.47 o
  -8   6   4      202.31      197.93      7.04 o
  -7   6   4       89.84       91.13      4.79 o
  -6   6   4       96.46      111.92      5.14 o
  -5   6   4        3.37        3.21      2.02 o
  -4   6   4        7.21       10.93      2.42 o
  -3   6   4        2.40        0.00      2.06 o
  -2   6   4     1453.44     1483.75     17.29 o
  -1   6   4       11.59        9.97      3.37 o
   0   6   4        1.26        2.18      3.67 o
   1   6   4       14.25       15.58      4.26 o
   2   6   4      122.49      125.11      5.52 o
   3   6   4       32.91       33.51      3.54 o
   4   6   4      170.80      167.23      6.86 o
   5   6   4       20.81       32.84      6.26 o
   6   6   4        4.01        9.43      4.05 o
   7   6   4       35.93       33.37      6.47 o
   8   6   4       60.84       56.53      8.90 o
   9   6   4       10.07        0.90      6.09 o
  10   6   4       14.90       23.74     11.63 o
  11   6   4        1.74       14.52      7.58 o
  12   6   4        9.79       10.37      8.06 o
 -16   7   4       26.37       37.32     13.94 o
 -15   7   4       10.67        0.00     11.02 o
 -14   7   4       50.46       48.20     13.31 o
 -13   7   4        9.09        0.00     11.79 o
 -12   7   4       37.10       38.13      6.97 o
 -11   7   4        2.41        7.24      7.05 o
 -10   7   4      113.33      106.71      7.22 o
  -9   7   4      130.60      133.22      7.56 o
  -8   7   4        8.06        7.62      3.86 o
  -7   7   4       47.80       44.28      4.85 o
  -6   7   4       29.38       20.03      3.72 o
  -5   7   4       62.85       64.07      4.85 o
  -4   7   4        9.80        9.01      3.03 o
  -3   7   4       45.20       42.73      4.73 o
  -2   7   4      256.19      243.68      9.53 o
  -1   7   4       39.03       39.39      4.50 o
   0   7   4       32.93       38.95      4.49 o
   1   7   4       66.66       68.49      5.55 o
   2   7   4       20.09       21.48      5.35 o
   3   7   4       15.75       15.19      3.79 o
   4   7   4       55.19       63.76      5.66 o
   5   7   4      144.52      146.49     10.32 o
   6   7   4       57.91       62.62      7.93 o
   7   7   4        6.15        2.58      5.94 o
   8   7   4        2.56        0.00      7.81 o
   9   7   4       11.93        0.00      7.74 o
  10   7   4       18.99       20.49     10.76 o
  11   7   4        6.78        0.39      9.31 o
  12   7   4       16.02        0.00      8.60 o
 -15   8   4        1.11        0.00     11.55 o
 -14   8   4       40.40       35.07     14.32 o
 -13   8   4      188.32      197.36     15.06 o
 -12   8   4       18.94        8.23     14.26 o
 -11   8   4        0.45        0.00      7.14 o
 -10   8   4       48.86       54.46      9.00 o
  -9   8   4      113.89      108.84      7.38 o
  -8   8   4        8.89        7.73      4.53 o
  -7   8   4       76.68       79.43      6.26 o
  -6   8   4        0.27        0.80      3.98 o
  -5   8   4      125.66      139.92      9.44 o
  -4   8   4        0.03        0.43      5.19 o
  -3   8   4      536.16      522.49     15.41 o
  -2   8   4      122.18      145.66      8.21 o
  -1   8   4      381.94      372.95     12.47 o
   0   8   4       20.04       21.60      4.91 o
   1   8   4      223.76      251.04     10.65 o
   2   8   4        0.14        0.00      3.92 o
   3   8   4       62.80       59.53      6.13 o
   4   8   4        0.02        0.00      4.38 o
   5   8   4        5.22        3.02      5.56 o
   6   8   4       45.31       51.73      8.03 o
   7   8   4        3.42        0.00      5.89 o
   8   8   4        0.27        0.00      7.01 o
   9   8   4       74.78       93.02     20.05 o
  10   8   4       36.69       52.70     12.09 o
  11   8   4        0.86       10.11      9.13 o
 -14   9   4        4.68        0.38     11.05 o
 -13   9   4       27.47       28.57      9.76 o
 -12   9   4       58.60       44.67      9.97 o
 -11   9   4       11.32        8.42      7.59 o
 -10   9   4       63.08       63.98      7.65 o
  -9   9   4       28.11       23.53      6.38 o
  -8   9   4       58.09       84.06      9.35 o
  -7   9   4      380.71      373.80     16.31 o
  -6   9   4      540.38      535.11     16.05 o
  -5   9   4       10.39        6.63      6.26 o
  -4   9   4       24.23       19.73      5.01 o
  -3   9   4      581.25      561.83     16.28 o
  -2   9   4     1074.55     1099.57     22.61 o
  -1   9   4      456.81      446.75     14.50 o
   0   9   4        2.51        5.92      4.85 o
   1   9   4       46.85       51.79      6.59 o
   2   9   4      818.01      801.13     19.85 o
   3   9   4      555.09      534.06     16.46 o
   4   9   4       42.84       49.72      6.73 o
   5   9   4       46.92       42.70     14.16 o
   6   9   4      242.49      251.37     15.00 o
   7   9   4       50.83       58.16     13.05 o
   8   9   4       69.82       80.56     13.14 o
   9   9   4       74.16       71.64     13.72 o
  10   9   4       42.31       37.59     11.69 o
 -13  10   4        6.47       23.19     10.12 o
 -12  10   4        4.37        1.13     12.76 o
 -11  10   4       46.75       61.01     17.88 o
 -10  10   4       42.26       58.70     18.04 o
  -9  10   4        0.23        0.00      6.53 o
  -8  10   4        4.77        4.36      6.54 o
  -7  10   4      350.91      345.08     16.44 o
  -6  10   4      301.39      336.13     16.15 o
  -5  10   4      114.72      104.86      9.74 o
  -4  10   4       14.56       12.39      5.62 o
  -3  10   4      421.97      373.81     18.17 o
  -2  10   4      767.36      772.48     19.93 o
  -1  10   4      308.99      274.64     12.55 o
   0  10   4       32.03       33.15      8.80 o
   1  10   4       79.11       79.27      7.86 o
   2  10   4      312.75      336.79     13.95 o
   3  10   4      208.13      193.56     12.53 o
   4  10   4       18.44       20.88      6.03 o
   5  10   4        0.49        0.00      6.30 o
   6  10   4       49.01       42.18      8.84 o
   7  10   4       21.99       14.10      7.87 o
   8  10   4        1.53        0.00      9.09 o
   9  10   4        3.26       22.11     10.63 o
 -12  11   4       10.19       14.46     12.33 o
 -11  11   4        1.06        0.00     10.35 o
 -10  11   4        8.33       17.02      8.23 o
  -9  11   4       28.91       24.73      8.61 o
  -8  11   4       25.54       19.71      7.70 o
  -7  11   4      209.56      212.74     13.82 o
  -6  11   4       40.57       40.99      8.15 o
  -5  11   4       56.04       65.70      8.41 o
  -4  11   4        8.16       22.60      6.36 o
  -3  11   4      321.92      304.64     15.48 o
  -2  11   4       89.09       65.56      8.27 o
  -1  11   4      219.91      193.31     12.54 o
   0  11   4       12.26       13.24      5.77 o
   1  11   4      113.59      107.92      9.02 o
   2  11   4       42.16       44.76      7.12 o
   3  11   4      198.76      213.29     11.98 o
   4  11   4       46.07       30.11      7.89 o
   5  11   4       35.80       35.95     14.57 o
   6  11   4        4.95        0.00      7.31 o
   7  11   4        0.60        3.41      7.85 o
   8  11   4       25.34       39.30     17.10 o
 -10  12   4        7.08        0.00     15.10 o
  -9  12   4        2.38        0.00      9.71 o
  -8  12   4        4.20        0.89      8.88 o
  -7  12   4        0.09        3.63      9.01 o
  -6  12   4        3.35       10.46      9.07 o
  -5  12   4        6.28        8.66     14.93 o
  -4  12   4        2.76        6.05      8.33 o
  -3  12   4        3.48        9.60      7.79 o
  -2  12   4       12.88        4.56      8.33 o
  -1  12   4        1.53        7.74      9.55 o
   0  12   4        6.24       13.20     13.37 o
   1  12   4        1.53        0.00      7.93 o
   2  12   4        2.25        5.69      8.75 o
   3  12   4        0.23       13.88      9.50 o
   4  12   4        0.95        0.00     11.20 o
   5  12   4        0.80       11.88     11.19 o
   6  12   4        6.20        6.83     11.12 o
  -7  13   4        1.35        0.00      8.95 o
  -6  13   4        1.06        0.00      9.29 o
  -5  13   4       21.44       27.65      9.63 o
  -4  13   4        0.62        5.66      8.01 o
  -3  13   4        3.83       14.86      9.21 o
  -2  13   4        0.79        1.12      8.03 o
  -1  13   4        3.38        0.50     11.02 o
   0  13   4        0.00       13.63      9.94 o
   1  13   4       15.64       32.91     10.89 o
   2  13   4        0.29        4.89     10.24 o
   3  13   4        2.89        0.00      9.31 o
   4  13   4        3.47        0.00     15.10 o
  -2  14   4        3.69       18.49     10.93 o
 -18   1   5        5.83        0.00      6.29 o
 -17   1   5       78.68       81.41     11.91 o
 -16   1   5       19.86       18.31      6.21 o
 -15   1   5       21.78       24.51      6.44 o
 -14   1   5      141.69      140.49      9.92 o
 -13   1   5      121.35      108.91      7.26 o
 -12   1   5        3.95        4.68      3.49 o
 -11   1   5       44.55       51.69      4.45 o
 -10   1   5      608.62      557.13     11.36 o
  -9   1   5      110.12      122.10      5.47 o
  -8   1   5      701.19      666.81     11.29 o
  -7   1   5        0.50        0.00      2.00 o
  -6   1   5       64.24       65.94      3.52 o
  -5   1   5      111.12       95.39      3.75 o
  -4   1   5      656.99      639.25      8.86 o
  -3   1   5        1.81        1.55      1.36 o
  -2   1   5      605.25      570.32      7.93 o
  -1   1   5       21.87       20.43      1.92 o
   0   1   5      847.15      859.14     10.07 o
   1   1   5      179.36      184.31      4.65 o
   2   1   5       46.90       46.97      2.71 o
   3   1   5       84.02       95.76      3.86 o
   4   1   5     1952.82     1878.68     19.97 o
   5   1   5      138.16      157.97      9.05 o
   6   1   5      146.95      142.68      8.39 o
   7   1   5      264.46      247.38     10.77 o
   8   1   5      318.03      281.39     12.47 o
   9   1   5      135.21      128.33      9.66 o
  10   1   5       69.32       75.66      8.28 o
  11   1   5      143.24      158.79     11.48 o
  12   1   5        3.80        5.45      7.30 o
  13   1   5       64.88       63.53      9.54 o
 -18   2   5       49.04       64.66      9.03 o
 -17   2   5       78.13       70.51      8.59 o
 -16   2   5      122.95       98.75     11.44 o
 -15   2   5        1.21        0.00      5.39 o
 -14   2   5      419.45      400.39     15.74 o
 -13   2   5      335.29      317.63     11.67 o
 -12   2   5      965.95      895.58     15.85 o
 -11   2   5       55.30       53.12      4.65 o
 -10   2   5     2300.97     2262.07     23.99 o
  -9   2   5       22.68       30.40      3.49 o
  -8   2   5     3495.33     3550.54     28.89 o
  -7   2   5        4.94       10.53      2.43 o
  -6   2   5     3462.08     3658.04     27.12 o
  -5   2   5     4797.39     5077.98     32.51 o
  -4   2   5     1797.92     1775.61     15.80 o
  -3   2   5     1599.38     1624.25     14.34 o
  -2   2   5       52.96       62.40      3.52 o
  -1   2   5     5514.80     5719.82     33.11 o
   0   2   5     4874.04     5069.28     44.61 o
   1   2   5     1719.41     1806.39     15.99 o
   2   2   5      212.62      205.68      5.23 o
   3   2   5      151.60      173.59      5.94 o
   4   2   5     4168.27     4302.48     29.23 o
   5   2   5       16.27       20.01      3.91 o
   6   2   5       52.88       56.15      5.52 o
   7   2   5      124.33      133.75      8.40 o
   8   2   5      761.58      732.57     19.18 o
   9   2   5      149.24      140.94     13.91 o
  10   2   5        0.50        0.58      6.09 o
  11   2   5       16.28       13.53      6.58 o
  12   2   5       73.50       63.18     10.52 o
  13   2   5       43.84       29.68      9.64 o
 -18   3   5        0.35        0.00      6.74 o
 -17   3   5        0.02        7.55      8.55 o
 -16   3   5        2.05       10.70      5.91 o
 -15   3   5        0.28        4.41      5.05 o
 -14   3   5        2.19        2.51      6.51 o
 -13   3   5        3.55        0.00      4.24 o
 -12   3   5       23.31       13.09      4.24 o
 -11   3   5       16.57       17.72      3.53 o
 -10   3   5       14.86       12.54      3.15 o
  -9   3   5      126.28      145.84      6.02 o
  -8   3   5      659.91      647.56     11.43 o
  -7   3   5     1065.41     1088.79     14.19 o
  -6   3   5      183.88      189.75      7.62 o
  -5   3   5        3.30        4.88      1.85 o
  -4   3   5      305.06      308.53      6.10 o
  -3   3   5      165.64      158.04      3.93 o
  -2   3   5      539.15      502.01      6.72 o
  -1   3   5      729.77      735.58      8.78 o
   0   3   5      137.61      134.50      3.94 o
   1   3   5      119.88      116.09      3.93 o
   2   3   5      393.93      400.22      7.42 o
   3   3   5     1503.06     1575.50     16.01 o
   4   3   5      672.86      677.99     10.59 o
   5   3   5       37.11       41.40      4.07 o
   6   3   5        0.87        3.27      3.86 o
   7   3   5       40.62       48.95      5.76 o
   8   3   5       56.84       58.95      6.62 o
   9   3   5        0.17        0.00      5.63 o
  10   3   5        0.07        2.87      6.44 o
  11   3   5        1.28        4.79      7.04 o
  12   3   5        0.13        5.10      8.12 o
  13   3   5        0.50        0.00      7.88 o
 -17   4   5        3.16       11.92      6.69 o
 -16   4   5        6.22       14.52      6.23 o
 -15   4   5       11.93       22.97      6.73 o
 -14   4   5        4.82        0.00      4.88 o
 -13   4   5       85.23       84.16      9.02 o
 -12   4   5      155.01      148.89      7.20 o
 -11   4   5      109.44      103.43      5.94 o
 -10   4   5        0.08        5.38      3.13 o
  -9   4   5     1613.33     1691.82     20.35 o
  -8   4   5      199.42      176.34      6.35 o
  -7   4   5      829.38      842.44     12.65 o
  -6   4   5        0.64       13.03      2.84 o
  -5   4   5     4687.92     4962.62     32.90 o
  -4   4   5      181.04      186.22      5.24 o
  -3   4   5     1386.64     1373.33     16.46 o
  -2   4   5      729.33      705.87     10.83 o
  -1   4   5     4746.65     4942.50     38.71 o
   0   4   5        8.52       14.00      1.87 o
   1   4   5     1380.75     1450.16     14.09 o
   2   4   5       34.69       42.52      2.90 o
   3   4   5     1895.63     2042.82     19.18 o
   4   4   5       98.00       97.91      4.97 o
   5   4   5      526.66      531.09     11.63 o
   6   4   5       49.57       58.46      7.58 o
   7   4   5      224.28      216.11     12.23 o
   8   4   5       46.72       59.87      8.14 o
   9   4   5       48.44       57.43      9.08 o
  10   4   5        2.21       10.47      6.95 o
  11   4   5       25.35       25.94      7.79 o
  12   4   5        0.00        3.60      7.01 o
 -17   5   5        0.56        3.54      8.26 o
 -16   5   5        0.23        0.00      5.92 o
 -15   5   5        0.91        5.11      7.92 o
 -14   5   5       29.03       35.67      6.64 o
 -13   5   5        1.11        1.04      5.09 o
 -12   5   5       16.32       12.57      3.94 o
 -11   5   5        1.25        0.00      4.15 o
 -10   5   5       35.27       36.00      4.17 o
  -9   5   5      186.97      193.30      8.37 o
  -8   5   5      241.09      250.85      7.55 o
  -7   5   5      583.46      589.03     11.75 o
  -6   5   5       28.62       34.80      2.92 o
  -5   5   5        2.62        7.56      1.90 o
  -4   5   5      634.42      624.97     11.67 o
  -3   5   5       34.46       36.80      3.22 o
  -2   5   5     1314.40     1278.46     15.23 o
  -1   5   5      155.63      169.50      9.60 o
   0   5   5      223.38      215.90      5.54 o
   1   5   5       86.79       86.52      4.38 o
   2   5   5      172.50      169.44      6.16 o
   3   5   5      742.88      765.49     20.09 o
   4   5   5      376.73      354.40     11.01 o
   5   5   5       63.62       69.58      6.06 o
   6   5   5        6.32       18.57      5.31 o
   7   5   5       43.81       47.45      9.19 o
   8   5   5      101.55       87.17      9.41 o
   9   5   5        0.32        5.76      6.39 o
  10   5   5        0.96        2.48      6.09 o
  11   5   5       24.72       27.14      8.16 o
  12   5   5        0.38        7.88      8.07 o
 -16   6   5       23.58       47.81      8.51 o
 -15   6   5        6.08        0.00      6.21 o
 -14   6   5       12.37       11.30      5.34 o
 -13   6   5        5.99        9.08      7.42 o
 -12   6   5       19.72       17.10      4.30 o
 -11   6   5        0.95        8.73      3.63 o
 -10   6   5       14.71       16.98      4.03 o
  -9   6   5       14.99       15.47      3.18 o
  -8   6   5       75.49       76.26      4.69 o
  -7   6   5        1.47        5.05      3.10 o
  -6   6   5        0.38        0.00      2.67 o
  -5   6   5      156.88      143.29      6.26 o
  -4   6   5      200.85      208.20      7.13 o
  -3   6   5       69.43       64.86      4.14 o
  -2   6   5      901.44      844.45     15.46 o
  -1   6   5      260.78      255.70      9.46 o
   0   6   5       11.30       15.13      3.66 o
   1   6   5       56.90       62.37      5.11 o
   2   6   5       14.88       15.99      3.70 o
   3   6   5        0.67        0.00      3.26 o
   4   6   5       66.06       71.44      7.34 o
   5   6   5        2.16        4.97      5.19 o
   6   6   5       43.41       52.41      5.63 o
   7   6   5       11.57       17.47      5.54 o
   8   6   5        2.44        0.00      5.85 o
   9   6   5        4.89        7.17      8.41 o
  10   6   5        0.57        5.74     10.94 o
  11   6   5       13.55       19.50     10.26 o
  12   6   5       24.35       30.27     10.47 o
 -16   7   5        2.27       10.45     14.93 o
 -15   7   5       12.07       31.00     15.80 o
 -14   7   5        3.15        0.00     10.90 o
 -13   7   5       39.80       46.81      7.81 o
 -12   7   5        7.84        8.76      5.58 o
 -11   7   5       35.67       41.20      5.61 o
 -10   7   5       41.06       36.51      5.52 o
  -9   7   5       19.48       19.66      4.59 o
  -8   7   5        0.15        0.00      3.57 o
  -7   7   5       59.93       65.46      5.42 o
  -6   7   5        9.26        6.77      3.40 o
  -5   7   5       76.86       73.71      5.16 o
  -4   7   5       22.37       19.72      4.06 o
  -3   7   5        9.51        7.18      3.22 o
  -2   7   5       46.34       43.36      4.90 o
  -1   7   5       55.97       64.11      7.96 o
   0   7   5        0.06        3.11      7.47 o
   1   7   5       56.24       56.84      5.32 o
   2   7   5        6.15        7.62      5.49 o
   3   7   5       13.28       18.16      4.30 o
   4   7   5       16.44       17.04      5.55 o
   5   7   5       42.08       44.11      7.19 o
   6   7   5       85.72       73.22      8.69 o
   7   7   5       77.54       79.91     11.49 o
   8   7   5        2.77        1.33      7.26 o
   9   7   5        9.56       27.28      9.76 o
  10   7   5       25.70       15.81     14.24 o
  11   7   5       27.25       15.45     10.33 o
 -15   8   5        2.40        0.00     12.06 o
 -14   8   5      296.36      316.50     18.70 o
 -13   8   5       29.87       35.48      9.33 o
 -12   8   5       13.44        7.03     12.30 o
 -11   8   5      195.08      212.35     10.45 o
 -10   8   5      753.34      763.18     18.00 o
  -9   8   5      404.74      423.90     13.11 o
  -8   8   5       72.56       78.07      6.58 o
  -7   8   5      216.13      208.98     10.46 o
  -6   8   5      528.91      507.49     18.49 o
  -5   8   5      893.76      859.64     19.62 o
  -4   8   5      238.46      241.80     10.66 o
  -3   8   5       92.12       97.06      7.03 o
  -2   8   5       51.58       58.72      5.94 o
  -1   8   5      424.70      416.14     13.58 o
   0   8   5      485.01      477.72     14.79 o
   1   8   5     1089.85     1094.52     22.43 o
   2   8   5      233.47      228.46     10.62 o
   3   8   5        8.80       14.34      4.97 o
   4   8   5      387.78      381.41     16.70 o
   5   8   5      595.32      604.63     22.56 o
   6   8   5      266.38      266.24     15.04 o
   7   8   5        1.88        0.00      9.20 o
   8   8   5      155.42      153.80     27.26 o
   9   8   5       36.58       56.95     12.22 o
  10   8   5       51.31       40.64     13.72 o
 -14   9   5        7.79       38.59      9.78 o
 -13   9   5        0.01        8.64      8.60 o
 -12   9   5        0.04        1.29      7.79 o
 -11   9   5        5.38       10.39      7.21 o
 -10   9   5        0.60        0.00      5.75 o
  -9   9   5       37.80       46.22      7.94 o
  -8   9   5      177.15      165.08      9.95 o
  -7   9   5      250.63      231.34     12.15 o
  -6   9   5      441.81      421.55     14.71 o
  -5   9   5        3.00       16.59      6.06 o
  -4   9   5      180.50      165.79     12.00 o
  -3   9   5       10.92       13.66      4.73 o
  -2   9   5     1128.52     1064.22     22.86 o
  -1   9   5       43.14       26.78      7.54 o
   0   9   5        4.38        2.10      4.92 o
   1   9   5       27.95       17.92      5.88 o
   2   9   5      471.17      459.14     15.43 o
   3   9   5      278.76      278.48     13.36 o
   4   9   5       81.34       85.57      9.73 o
   5   9   5       68.31       86.08     10.08 o
   6   9   5        7.59       12.04      7.19 o
   7   9   5        2.94        0.00     11.81 o
   8   9   5        7.47       22.57     13.02 o
   9   9   5       18.46       18.57     11.51 o
 -13  10   5        0.01        3.64     11.43 o
 -12  10   5        1.12        0.00     22.05 o
 -11  10   5       94.19      113.52     11.78 o
 -10  10   5       25.78       19.88      8.29 o
  -9  10   5      132.03      156.87     12.36 o
  -8  10   5       23.96       13.62      6.75 o
  -7  10   5       80.67       65.57     11.98 o
  -6  10   5      257.20      250.95     14.14 o
  -5  10   5      519.78      573.17     17.73 o
  -4  10   5      266.37      256.32     12.12 o
  -3  10   5       50.74       62.10      7.33 o
  -2  10   5     1113.94     1068.17     24.21 o
  -1  10   5      258.25      257.02     12.56 o
   0  10   5        0.43        0.00      5.45 o
   1  10   5      507.60      516.97     17.19 o
   2  10   5      150.31      132.57      9.65 o
   3  10   5        3.43        4.67      5.71 o
   4  10   5        1.29        2.27      6.44 o
   5  10   5      293.12      324.29     17.38 o
   6  10   5        2.74        0.00      7.21 o
   7  10   5       30.97       50.20     12.35 o
   8  10   5        1.83       10.35      9.70 o
 -12  11   5        2.18        0.00     19.53 o
 -11  11   5        2.92        0.00     34.98 o
 -10  11   5        4.48        7.52      7.50 o
  -9  11   5        0.01        0.00      6.80 o
  -8  11   5        3.97        0.00      6.61 o
  -7  11   5      106.97      126.41     11.45 o
  -6  11   5       31.77       22.94      7.09 o
  -5  11   5        2.70        0.00      5.89 o
  -4  11   5        4.68        9.78      7.05 o
  -3  11   5        8.19       16.90      8.83 o
  -2  11   5       75.59       59.62      7.35 o
  -1  11   5        9.95       11.80      5.51 o
   0  11   5        5.15        9.05      5.56 o
   1  11   5       52.20       56.94      8.17 o
   2  11   5       36.10       43.99      9.99 o
   3  11   5       39.53       58.94      9.33 o
   4  11   5        1.15        0.00      6.48 o
   5  11   5        5.48        4.79     14.67 o
   6  11   5        6.23       20.27      8.15 o
   7  11   5        2.67        0.00     12.15 o
 -10  12   5        1.29        0.00      8.52 o
  -9  12   5       12.01       23.13      8.05 o
  -8  12   5       28.66       21.54     13.67 o
  -7  12   5        3.53        6.02      7.36 o
  -6  12   5        1.88        3.17      6.41 o
  -5  12   5       22.95       28.83      7.40 o
  -4  12   5        2.42        3.96      5.83 o
  -3  12   5        8.73        9.49      8.85 o
  -2  12   5       42.39       49.82     12.73 o
  -1  12   5       32.46       29.41      7.72 o
   0  12   5        0.18        4.84      6.54 o
   1  12   5        4.81        9.72      6.88 o
   2  12   5        0.31       10.96      6.41 o
   3  12   5       36.80       31.96      9.09 o
   4  12   5       18.92       27.13      8.99 o
   5  12   5        0.50        5.15      8.13 o
  -7  13   5       15.00       40.41     11.55 o
  -6  13   5        0.55        8.81     17.19 o
  -5  13   5        0.01        0.00      8.72 o
  -4  13   5        0.85       14.88      8.71 o
  -3  13   5        4.25        0.00      7.48 o
  -2  13   5        5.59        6.94      9.12 o
  -1  13   5        1.50       20.32     10.43 o
   0  13   5        0.00        9.61     10.36 o
   1  13   5        3.15        3.52     10.70 o
   2  13   5        0.03        2.62     10.09 o
   3  13   5        3.36        0.69     16.84 o
 -18   0   6      279.67      271.11     21.77 o
 -17   0   6       61.63       88.58     13.44 o
 -16   0   6        0.27        3.16      7.78 o
 -15   0   6       51.19       95.46     12.58 o
 -14   0   6      209.08      197.40     24.91 o
 -13   0   6       13.34        4.88      5.86 o
 -12   0   6       56.76       53.53      8.40 o
 -11   0   6       60.98       71.66     12.88 o
 -10   0   6      254.29      251.10     11.32 o
  -9   0   6        0.11        5.59      3.75 o
  -8   0   6      399.15      376.52     15.23 o
  -7   0   6      421.70      427.26     12.22 o
  -6   0   6     2019.93     1924.57     34.39 o
  -5   0   6      767.49      744.13     14.94 o
  -4   0   6      622.97      636.98     13.91 o
  -3   0   6        2.35        0.00      3.09 o
  -2   0   6     1401.40     1504.14     20.85 o
  -1   0   6      565.28      564.21     12.18 o
   0   0   6     1765.25     1725.82     22.85 o
   1   0   6      360.18      347.60      9.78 o
   2   0   6       92.07       92.26      5.35 o
   3   0   6        0.92        0.24      2.76 o
   4   0   6      143.77      125.59     11.37 o
   5   0   6      113.45      125.42     10.43 o
   6   0   6       18.13        9.38      8.33 o
   7   0   6       88.36       77.67     10.74 o
   8   0   6      454.08      437.26     21.97 o
   9   0   6      224.53      261.50     23.61 o
  10   0   6        0.15        0.00      8.05 o
  11   0   6        0.87       11.66     10.25 o
  12   0   6      518.64      535.01     48.35 o
 -18   1   6       56.97       62.40      8.86 o
 -17   1   6        2.43       12.75      6.01 o
 -16   1   6       11.65       25.86      6.34 o
 -15   1   6      164.23      168.34     11.08 o
 -14   1   6       43.25       54.83      6.27 o
 -13   1   6       28.02       38.48      6.03 o
 -12   1   6       49.52       44.79      5.67 o
 -11   1   6       42.85       55.19      6.15 o
 -10   1   6        3.71        6.36      3.07 o
  -9   1   6      139.69      145.28      5.93 o
  -8   1   6       57.80       57.18      5.87 o
  -7   1   6      209.35      202.25      6.09 o
  -6   1   6       87.21       84.30      3.92 o
  -5   1   6     1159.82     1075.43     12.85 o
  -4   1   6     1560.54     1592.01     15.54 o
  -3   1   6       13.28       13.77      2.29 o
  -2   1   6     1723.92     1778.50     17.79 o
  -1   1   6     1085.83     1017.18     10.89 o
   0   1   6      366.12      352.36      6.85 o
   1   1   6      229.55      211.16      5.38 o
   2   1   6       31.06       30.23      2.54 o
   3   1   6      105.12      100.79      4.04 o
   4   1   6       18.16       13.15      3.56 o
   5   1   6       52.56       61.89      6.54 o
   6   1   6        1.04        0.00      3.55 o
   7   1   6      111.21      113.80      9.15 o
   8   1   6        0.24        9.41      5.42 o
   9   1   6      119.35      121.63      9.76 o
  10   1   6        0.51        0.00      6.29 o
  11   1   6        4.89       13.06      6.52 o
  12   1   6        3.33        0.00      7.75 o
 -18   2   6       96.61       95.06     10.27 o
 -17   2   6      164.25      134.97     10.75 o
 -16   2   6       33.88       28.31      7.22 o
 -15   2   6        5.69        4.45      5.20 o
 -14   2   6      121.85      118.38      8.03 o
 -13   2   6      962.84      956.41     17.31 o
 -12   2   6       45.40       40.16      4.66 o
 -11   2   6       21.91       21.89      3.76 o
 -10   2   6       22.29       20.29      3.44 o
  -9   2   6      483.73      519.47     10.74 o
  -8   2   6       49.86       57.03      4.87 o
  -7   2   6     1194.74     1246.63     15.40 o
  -6   2   6     1107.58     1220.63     14.48 o
  -5   2   6      934.30     1034.96     12.64 o
  -4   2   6     1759.45     1893.22     17.16 o
  -3   2   6        3.85        7.44      1.69 o
  -2   2   6     2726.35     2875.78     21.67 o
  -1   2   6      554.68      620.72      9.07 o
   0   2   6     1008.94     1089.59     12.42 o
   1   2   6     1671.06     1725.41     16.60 o
   2   2   6       44.97       51.03      3.10 o
   3   2   6      190.78      218.59      5.88 o
   4   2   6      100.67      107.33      5.24 o
   5   2   6      175.13      173.91      9.10 o
   6   2   6        0.06        5.63      6.54 o
   7   2   6      721.97      738.24     18.94 o
   8   2   6       78.69       87.34      8.00 o
   9   2   6       23.43       23.90      6.59 o
  10   2   6        0.72        0.00      6.66 o
  11   2   6      151.92      121.94     17.73 o
  12   2   6      126.48      113.87     16.29 o
 -18   3   6       12.22        8.38      6.86 o
 -17   3   6       59.22       56.75      8.82 o
 -16   3   6       41.04       39.02      8.26 o
 -15   3   6        4.82        8.53      5.56 o
 -14   3   6        0.62        0.00      4.52 o
 -13   3   6      130.10      128.66      7.11 o
 -12   3   6       18.29       16.54      5.36 o
 -11   3   6       33.13       32.79      4.11 o
 -10   3   6       29.15       34.52      3.99 o
  -9   3   6      101.35       99.52      5.33 o
  -8   3   6       50.25       48.93      3.78 o
  -7   3   6        7.59        7.86      2.40 o
  -6   3   6       20.04       22.39      2.73 o
  -5   3   6      295.57      279.46      6.50 o
  -4   3   6      378.43      373.87      6.95 o
  -3   3   6        1.38        2.22      1.51 o
  -2   3   6      391.46      386.82      8.36 o
  -1   3   6      348.89      343.85      6.55 o
   0   3   6       21.08       24.80      2.34 o
   1   3   6       31.43       32.31      2.78 o
   2   3   6      122.99      123.88      4.55 o
   3   3   6       52.13       52.71      3.39 o
   4   3   6       57.61       58.44      4.91 o
   5   3   6        9.27       11.90      4.07 o
   6   3   6        5.57        4.96      4.05 o
   7   3   6        2.95        0.19      5.48 o
   8   3   6        0.19        0.00      6.22 o
   9   3   6        6.37        0.00      6.39 o
  10   3   6        0.13        0.00     11.04 o
  11   3   6        6.52        0.00      7.26 o
  12   3   6        2.77        0.02      8.52 o
 -17   4   6       49.51       63.29     13.31 o
 -16   4   6       34.25       40.02      9.17 o
 -15   4   6        3.40        0.00      8.04 o
 -14   4   6       39.46       39.91      6.03 o
 -13   4   6      160.96      158.24      7.79 o
 -12   4   6      101.80       99.40      6.21 o
 -11   4   6       57.23       65.06      5.12 o
 -10   4   6      174.34      169.77      6.85 o
  -9   4   6      378.33      380.80      9.55 o
  -8   4   6      141.74      161.02      6.15 o
  -7   4   6       94.98       88.82      4.39 o
  -6   4   6      256.68      285.61      6.99 o
  -5   4   6     3784.86     4235.44     29.86 o
  -4   4   6      167.34      176.62      7.21 o
  -3   4   6       44.59       48.42      3.65 o
  -2   4   6      158.02      156.14      5.53 o
  -1   4   6     4133.15     4689.58     30.19 o
   0   4   6      248.53      272.69      5.91 o
   1   4   6        9.80       10.27      2.13 o
   2   4   6       57.62       65.19      3.66 o
   3   4   6      451.75      492.08     10.55 o
   4   4   6      119.63      120.19      6.79 o
   5   4   6       30.09       29.40      5.74 o
   6   4   6       31.19       37.38      9.51 o
   7   4   6      113.34      100.73      9.77 o
   8   4   6       26.40       26.85      6.96 o
   9   4   6        0.40        0.00      5.67 o
  10   4   6       18.73        9.51      7.63 o
  11   4   6       35.05       29.00     10.07 o
  12   4   6       14.57       13.48      8.74 o
 -17   5   6        0.23        4.21      6.56 o
 -16   5   6        1.96        7.14      6.37 o
 -15   5   6       53.85       58.61      7.75 o
 -14   5   6        2.04        1.93      4.80 o
 -13   5   6        7.31        1.32      3.98 o
 -12   5   6        3.68        3.43      3.56 o
 -11   5   6        5.26        6.50      3.43 o
 -10   5   6        2.52        5.65      3.62 o
  -9   5   6       47.57       46.45      4.13 o
  -8   5   6       61.76       57.54      5.49 o
  -7   5   6        0.01        6.07      2.42 o
  -6   5   6      103.46      109.12      4.50 o
  -5   5   6      370.67      417.98     10.13 o
  -4   5   6       44.10       43.95      3.80 o
  -3   5   6        1.69        0.00      2.16 o
  -2   5   6       73.87       85.50      4.08 o
  -1   5   6      309.04      348.50     10.83 o
   0   5   6       34.90       37.83      4.54 o
   1   5   6       13.35       10.60      2.64 o
   2   5   6       24.21       24.27      3.39 o
   3   5   6        8.62        3.62      3.03 o
   4   5   6       14.97       19.35      4.09 o
   5   5   6        0.19        3.73      4.56 o
   6   5   6        1.08        0.00      4.44 o
   7   5   6       11.99        2.42      5.41 o
   8   5   6        1.10        0.00      8.06 o
   9   5   6       27.18       24.93      7.27 o
  10   5   6        5.41        0.00      6.87 o
  11   5   6        0.14        6.94      8.39 o
 -17   6   6       26.94       39.67     10.38 o
 -16   6   6        2.89        8.76     10.54 o
 -15   6   6        0.12        0.28     10.53 o
 -14   6   6        9.85       15.71      6.56 o
 -13   6   6        0.07        4.94      6.06 o
 -12   6   6       16.78       14.06      5.00 o
 -11   6   6        1.72        0.00      5.09 o
 -10   6   6       15.28       20.16      4.50 o
  -9   6   6        6.71        0.57      3.48 o
  -8   6   6        5.29        7.59      4.01 o
  -7   6   6       46.30       42.12      4.94 o
  -6   6   6        2.96        8.42      3.05 o
  -5   6   6       47.82       52.98      4.26 o
  -4   6   6        9.44        9.42      2.77 o
  -3   6   6        0.57        1.43      3.47 o
  -2   6   6       20.99       26.22      4.20 o
  -1   6   6       31.24       22.30      3.91 o
   0   6   6        8.91        9.21      3.51 o
   1   6   6       41.93       54.65      5.23 o
   2   6   6        2.75        9.62      3.76 o
   3   6   6       11.15       12.82      3.84 o
   4   6   6        0.86        4.50      4.71 o
   5   6   6        0.44        0.00      4.26 o
   6   6   6       27.98       33.56      8.70 o
   7   6   6        1.72        0.00      9.98 o
   8   6   6       41.77       43.39      9.82 o
   9   6   6       15.74       19.07      9.05 o
  10   6   6        6.15        0.00      8.47 o
  11   6   6        9.16       11.65      9.67 o
 -16   7   6        5.53        0.97     11.04 o
 -15   7   6        0.46        0.00      8.31 o
 -14   7   6        4.75        8.77      7.79 o
 -13   7   6        2.32        1.74      9.37 o
 -12   7   6       34.18       32.56      5.65 o
 -11   7   6      186.84      208.78     10.20 o
 -10   7   6       27.00       31.88      5.24 o
  -9   7   6        3.11        4.16      5.47 o
  -8   7   6       34.44       36.93      5.08 o
  -7   7   6      468.49      445.64     12.28 o
  -6   7   6        4.17        4.78      3.61 o
  -5   7   6       62.99       55.53     10.52 o
  -4   7   6       50.42       54.09      5.70 o
  -3   7   6        1.13        0.00      4.36 o
  -2   7   6       34.00       27.91      4.59 o
  -1   7   6        8.08        9.97      3.88 o
   0   7   6        2.10        0.00      4.13 o
   1   7   6      343.88      305.07     13.93 o
   2   7   6        4.44        9.95      4.28 o
   3   7   6       10.50        0.00      8.77 o
   4   7   6        2.51       11.38      5.83 o
   5   7   6      102.55      104.61     13.89 o
   6   7   6       20.40        6.67      7.34 o
   7   7   6       13.40       16.60      8.57 o
   8   7   6        3.25       16.95     10.16 o
   9   7   6        4.67        6.38      8.64 o
  10   7   6        5.77       12.75     19.97 o
 -15   8   6       54.29       31.72     16.84 o
 -14   8   6       11.26       18.02     13.02 o
 -13   8   6       25.65       30.17      9.99 o
 -12   8   6        1.08        0.00      7.90 o
 -11   8   6      279.88      280.42     11.80 o
 -10   8   6      358.05      382.87     13.22 o
  -9   8   6       97.95       96.18      7.24 o
  -8   8   6        1.69        0.00      5.04 o
  -7   8   6      324.53      324.56     13.00 o
  -6   8   6      561.87      581.22     16.99 o
  -5   8   6       53.82       52.50      6.32 o
  -4   8   6      119.62      125.98      8.90 o
  -3   8   6        2.73        0.00      4.05 o
  -2   8   6      227.79      199.52     10.22 o
  -1   8   6        2.39        1.65      4.67 o
   0   8   6      605.58      619.11     17.38 o
   1   8   6      484.78      467.67     15.17 o
   2   8   6       32.36       29.41      5.83 o
   3   8   6        5.20        1.69      6.40 o
   4   8   6      444.87      439.96     18.43 o
   5   8   6      426.03      442.58     22.13 o
   6   8   6       16.53       10.71      8.54 o
   7   8   6        7.81        2.25      8.38 o
   8   8   6       33.95       49.49     14.06 o
   9   8   6       67.22       64.17     13.22 o
 -14   9   6        4.65        0.00      8.82 o
 -13   9   6        0.07        3.57      8.77 o
 -12   9   6        1.29        0.00      6.89 o
 -11   9   6       90.29       88.52      9.98 o
 -10   9   6        0.05        0.00      5.56 o
  -9   9   6       44.58       42.68      6.81 o
  -8   9   6        1.97        2.63      5.64 o
  -7   9   6      133.87      128.74      9.26 o
  -6   9   6        0.03        3.97      4.84 o
  -5   9   6      160.20      160.94      9.79 o
  -4   9   6        5.17        4.02      4.83 o
  -3   9   6        0.00        0.00      4.86 o
  -2   9   6       14.11       20.80      5.27 o
  -1   9   6      199.59      194.60     10.90 o
   0   9   6        9.37       12.78      5.45 o
   1   9   6       56.06       49.99      6.88 o
   2   9   6        2.36        0.00      4.81 o
   3   9   6       60.11       67.46      9.02 o
   4   9   6        7.24        2.12      6.22 o
   5   9   6       31.79       45.03      8.81 o
   6   9   6        1.24        3.14      8.30 o
   7   9   6        5.40        8.37     11.20 o
   8   9   6        5.10        6.56      9.05 o
 -13  10   6       14.78       19.56     12.68 o
 -12  10   6       99.19      128.76     16.81 o
 -11  10   6        8.77        5.74      7.21 o
 -10  10   6       52.95       63.58      9.25 o
  -9  10   6      207.16      228.66     14.69 o
  -8  10   6      116.70      119.99     11.15 o
  -7  10   6        4.38        7.39      7.80 o
  -6  10   6       73.45       91.08      8.50 o
  -5  10   6     1342.72     1365.33     28.05 o
  -4  10   6        1.87        1.83      5.26 o
  -3  10   6        8.33        0.57      5.18 o
  -2  10   6       11.47       12.72      7.44 o
  -1  10   6     1541.34     1526.26     30.00 o
   0  10   6      130.33      135.94     10.13 o
   1  10   6        2.18       12.19      5.91 o
   2  10   6       40.94       45.29      7.32 o
   3  10   6      288.11      251.46     15.24 o
   4  10   6      135.21      141.15     13.63 o
   5  10   6        8.47        9.59      7.37 o
   6  10   6       66.27       66.35     13.10 o
   7  10   6       12.76        6.43     10.45 o
 -12  11   6        0.00        0.00     11.22 o
 -11  11   6        8.36        0.00      7.78 o
 -10  11   6       30.82       43.10      9.25 o
  -9  11   6       19.13       13.60      7.29 o
  -8  11   6        0.00        0.00      8.44 o
  -7  11   6       12.50       14.24      7.34 o
  -6  11   6       36.91       38.72      7.60 o
  -5  11   6       84.39       77.81     11.18 o
  -4  11   6        1.56        7.75      5.75 o
  -3  11   6        0.01        0.69      5.35 o
  -2  11   6        0.04        0.00      5.18 o
  -1  11   6       61.11       54.69      7.38 o
   0  11   6       20.54       18.38      6.30 o
   1  11   6       20.92       16.21      6.76 o
   2  11   6        9.94       14.51      6.19 o
   3  11   6        0.97        0.00     12.10 o
   4  11   6       15.60       14.36      7.96 o
   5  11   6        9.80        9.83     10.45 o
   6  11   6       17.74       27.05     11.50 o
 -10  12   6       12.30       15.73      8.49 o
  -9  12   6        9.82        2.41      7.79 o
  -8  12   6       30.72       26.50      8.97 o
  -7  12   6        2.32        0.00      6.42 o
  -6  12   6       19.07       21.29      8.78 o
  -5  12   6        0.60        0.00      5.57 o
  -4  12   6        1.00        6.99     11.08 o
  -3  12   6        0.01        0.00      5.32 o
  -2  12   6        0.14        1.12      6.46 o
  -1  12   6        0.17        0.00      6.38 o
   0  12   6       14.74       23.26      6.76 o
   1  12   6        4.44       12.85      5.70 o
   2  12   6       27.90       11.95     11.71 o
   3  12   6       15.35       13.14     11.68 o
   4  12   6       10.92        8.27      8.50 o
  -7  13   6        0.40        7.22      9.15 o
  -6  13   6        0.77        5.80      9.32 o
  -5  13   6       12.58       17.86      9.43 o
  -4  13   6       11.89       21.77     11.88 o
  -3  13   6        1.11        0.00      6.15 o
  -2  13   6       18.09       31.89      8.75 o
  -1  13   6        8.01       11.21     10.82 o
   0  13   6        0.10        7.26      8.07 o
   1  13   6        0.02        0.00      7.33 o
 -18   1   7       72.05       93.90      9.81 o
 -17   1   7        0.30        6.82      6.13 o
 -16   1   7        6.87        6.55      5.63 o
 -15   1   7      132.04      134.70     13.69 o
 -14   1   7      248.79      255.91     11.13 o
 -13   1   7       43.42       50.95      4.77 o
 -12   1   7        1.73        1.86      3.48 o
 -11   1   7      110.15       92.06      5.57 o
 -10   1   7      331.25      339.55      9.24 o
  -9   1   7      225.76      217.08      7.24 o
  -8   1   7      257.61      260.09      7.47 o
  -7   1   7       42.32       44.82      3.53 o
  -6   1   7      447.32      498.51      8.69 o
  -5   1   7      380.17      393.12      8.02 o
  -4   1   7     1945.06     2022.80     18.95 o
  -3   1   7       36.65       40.51      2.94 o
  -2   1   7      472.99      460.65      8.38 o
  -1   1   7      237.19      253.25      5.75 o
   0   1   7      697.38      708.62      9.86 o
   1   1   7       92.24       91.76      4.04 o
   2   1   7       24.16       27.15      2.68 o
   3   1   7      190.97      186.47      7.03 o
   4   1   7      115.50      116.84      7.02 o
   5   1   7       10.44       13.02      4.17 o
   6   1   7      150.62      147.03      9.11 o
   7   1   7      140.09      126.28     10.22 o
   8   1   7       48.65       52.92      7.50 o
   9   1   7        7.10       14.19      6.51 o
  10   1   7       35.97       40.95      8.18 o
  11   1   7       40.57       38.27     10.74 o
  12   1   7       10.47       10.86     14.38 o
 -18   2   7       15.42       15.51      6.81 o
 -17   2   7      123.14      112.42     15.36 o
 -16   2   7        0.25        0.00      9.00 o
 -15   2   7       14.83        4.89      5.84 o
 -14   2   7        4.48        5.13      4.02 o
 -13   2   7      389.34      369.61     11.04 o
 -12   2   7       45.63       41.35      5.33 o
 -11   2   7       55.83       57.29      4.72 o
 -10   2   7       42.78       39.25      3.96 o
  -9   2   7      187.19      179.29      6.71 o
  -8   2   7      949.80      934.53     14.17 o
  -7   2   7     1752.82     1773.12     19.14 o
  -6   2   7       43.63       53.59      3.53 o
  -5   2   7     2393.63     2411.86     21.43 o
  -4   2   7     2128.43     2280.02     20.24 o
  -3   2   7      185.81      176.31      5.23 o
  -2   2   7      990.49     1018.11     18.12 o
  -1   2   7     3170.83     3306.88     25.41 o
   0   2   7      725.26      798.10     11.37 o
   1   2   7      787.83      775.92     11.37 o
   2   2   7      547.45      532.77      9.49 o
   3   2   7       13.01       10.50      2.74 o
   4   2   7       24.99       30.14      4.45 o
   5   2   7      157.74      142.27      8.36 o
   6   2   7        0.10        0.00      4.46 o
   7   2   7      322.84      310.54     13.15 o
   8   2   7       14.62        9.14      7.23 o
   9   2   7       24.65       23.46      7.83 o
  10   2   7       18.18       15.20     10.49 o
  11   2   7      166.75      144.04     13.86 o
 -18   3   7       24.57       11.32      6.57 o
 -17   3   7       17.05       13.72      6.24 o
 -16   3   7       11.84       18.13      8.97 o
 -15   3   7        3.44        6.11      4.89 o
 -14   3   7       30.04       31.56      5.18 o
 -13   3   7        3.28        0.77      4.28 o
 -12   3   7       31.39       32.97      5.35 o
 -11   3   7       42.99       38.82      4.25 o
 -10   3   7       16.13       17.85      3.53 o
  -9   3   7       72.99       80.95      4.91 o
  -8   3   7      478.98      537.13     10.75 o
  -7   3   7       16.69       10.10      2.47 o
  -6   3   7        3.61        1.49      2.10 o
  -5   3   7       68.27       60.45      3.55 o
  -4   3   7     3170.96     3521.89     26.31 o
  -3   3   7       18.20       18.56      2.64 o
  -2   3   7     1663.16     1731.92     16.70 o
  -1   3   7       27.61       34.94      2.82 o
   0   3   7      263.27      284.86      6.70 o
   1   3   7       96.76       93.43      4.16 o
   2   3   7      296.08      306.77      7.38 o
   3   3   7       32.39       44.89      3.95 o
   4   3   7       17.00       22.83      4.34 o
   5   3   7       25.71       20.41      5.41 o
   6   3   7        3.22       10.43      8.47 o
   7   3   7       12.36        8.25     10.41 o
   8   3   7       23.03       22.80      7.01 o
   9   3   7        0.54        0.00      6.49 o
  10   3   7        0.05        0.00      7.50 o
  11   3   7        0.97        6.24      8.58 o
 -18   4   7        0.59        7.38      7.74 o
 -17   4   7       18.98       18.21      6.72 o
 -16   4   7        6.77       13.81      6.12 o
 -15   4   7       12.85       27.11      5.66 o
 -14   4   7       19.55        8.13      5.21 o
 -13   4   7      142.28      127.90      7.23 o
 -12   4   7       14.70       13.06      3.83 o
 -11   4   7      188.96      192.82      9.24 o
 -10   4   7       98.89       97.18      5.58 o
  -9   4   7      256.03      263.99      8.09 o
  -8   4   7        7.79        3.59      3.13 o
  -7   4   7       31.14       40.85      3.43 o
  -6   4   7       24.42       17.87      2.63 o
  -5   4   7     2071.00     2300.31     20.51 o
  -4   4   7      137.01      156.12      4.60 o
  -3   4   7      246.00      262.51      7.67 o
  -2   4   7       16.41       28.53      2.61 o
  -1   4   7     1768.10     1962.43     18.11 o
   0   4   7       35.59       37.03      2.73 o
   1   4   7      204.97      217.66      7.05 o
   2   4   7      159.35      153.09      6.67 o
   3   4   7      106.90      121.89      6.84 o
   4   4   7       43.38       33.85      5.92 o
   5   4   7      397.62      364.84     15.36 o
   6   4   7      121.91      135.28     10.58 o
   7   4   7       81.32       79.54      9.19 o
   8   4   7        0.49        1.59      6.29 o
   9   4   7       44.15       60.05      9.62 o
  10   4   7       29.20       21.88     18.21 o
  11   4   7       22.89       21.74      9.60 o
 -17   5   7        1.34        0.00      8.40 o
 -16   5   7        7.20        7.50      8.16 o
 -15   5   7        1.05        5.13      6.21 o
 -14   5   7        5.70       16.12      6.03 o
 -13   5   7       30.03       26.63      7.65 o
 -12   5   7        7.45        6.61      4.27 o
 -11   5   7       13.75       14.84      4.40 o
 -10   5   7      150.51      156.25      7.99 o
  -9   5   7       97.09      128.78      7.07 o
  -8   5   7        5.61       13.88      3.56 o
  -7   5   7      188.32      193.44      9.18 o
  -6   5   7      480.55      450.18     11.56 o
  -5   5   7      403.19      439.73     11.88 o
  -4   5   7       86.86       90.66      5.10 o
  -3   5   7       34.43       35.62      3.18 o
  -2   5   7      178.24      161.45      7.91 o
  -1   5   7      430.22      452.43     12.77 o
   0   5   7      387.79      359.28     12.83 o
   1   5   7       37.35       34.76      4.56 o
   2   5   7       16.31       15.88      4.22 o
   3   5   7      105.45      125.06      9.00 o
   4   5   7       52.51       58.76      7.13 o
   5   5   7       11.87        3.73      6.34 o
   6   5   7       18.25       10.00      6.94 o
   7   5   7       10.78       13.68      8.38 o
   8   5   7        0.77        7.99      7.62 o
   9   5   7        0.16       20.01      9.89 o
  10   5   7        8.78       12.31     10.18 o
 -17   6   7        0.61        2.72     12.25 o
 -16   6   7        0.17        0.00      7.71 o
 -15   6   7        0.79        6.90      6.70 o
 -14   6   7        3.37        0.00      7.97 o
 -13   6   7       13.34       18.18      5.22 o
 -12   6   7       15.97       20.17      7.17 o
 -11   6   7       50.44       59.43      7.35 o
 -10   6   7        5.93        0.00      3.82 o
  -9   6   7       57.93       62.74      6.59 o
  -8   6   7      166.90      161.67      7.76 o
  -7   6   7       38.09       39.62      6.24 o
  -6   6   7       78.96       74.72      5.27 o
  -5   6   7        7.44       17.43      4.63 o
  -4   6   7      118.14      126.43      7.54 o
  -3   6   7        0.03        1.61      4.55 o
  -2   6   7       21.36       19.40      4.06 o
  -1   6   7        4.20        7.64      3.63 o
   0   6   7      127.55      125.11      7.56 o
   1   6   7       73.92       72.74      6.13 o
   2   6   7       41.09       44.27      5.28 o
   3   6   7       55.18       61.40      7.12 o
   4   6   7       15.17        9.82      5.02 o
   5   6   7       28.09       26.56      8.99 o
   6   6   7        0.00        0.00      6.83 o
   7   6   7       25.17       14.38      8.87 o
   8   6   7       18.19       16.36      9.22 o
   9   6   7        4.24       11.13     16.93 o
  10   6   7        3.79        0.00      9.18 o
 -16   7   7       10.97       21.20      9.33 o
 -15   7   7      152.60      176.33     12.72 o
 -14   7   7      205.85      212.13     12.99 o
 -13   7   7       21.77       23.18      5.78 o
 -12   7   7       30.38       28.59      5.78 o
 -11   7   7      433.65      439.70     14.04 o
 -10   7   7      246.12      216.12      9.97 o
  -9   7   7        0.02        1.68      3.88 o
  -8   7   7      280.34      285.95     12.16 o
  -7   7   7      315.48      287.15     11.97 o
  -6   7   7       83.25       75.47      7.42 o
  -5   7   7        1.64        0.00      4.93 o
  -4   7   7     1777.33     1691.48     28.20 o
  -3   7   7        8.76       11.14      4.79 o
  -2   7   7      661.09      673.90     17.53 o
  -1   7   7       26.00       25.36      4.71 o
   0   7   7      284.28      280.39     16.49 o
   1   7   7      180.54      158.40      9.06 o
   2   7   7        0.34        1.91      4.14 o
   3   7   7      159.11      161.50     23.07 o
   4   7   7      182.33      169.61     15.27 o
   5   7   7       83.39       87.21     12.75 o
   6   7   7       36.67       32.74     10.47 o
   7   7   7      114.29      101.11     14.22 o
   8   7   7       95.68       97.01     14.47 o
   9   7   7       14.24       33.04     10.75 o
 -15   8   7        6.83       14.94      9.38 o
 -14   8   7        9.34        7.50      7.58 o
 -13   8   7       40.39       47.86      6.86 o
 -12   8   7       41.42       40.41      6.38 o
 -11   8   7      108.66      113.43      8.38 o
 -10   8   7        0.14        0.95     10.12 o
  -9   8   7      189.39      181.01     10.72 o
  -8   8   7      370.55      333.75     13.69 o
  -7   8   7      756.65      770.32     20.00 o
  -6   8   7       57.57       54.10      6.59 o
  -5   8   7       74.11       76.89      7.45 o
  -4   8   7      622.05      605.15     17.57 o
  -3   8   7        0.07        2.49      4.78 o
  -2   8   7      239.99      239.69     10.35 o
  -1   8   7      262.62      261.89     12.11 o
   0   8   7      426.41      410.16     15.01 o
   1   8   7      900.53      902.67     21.53 o
   2   8   7      250.91      237.04     14.01 o
   3   8   7        0.49        0.00      5.74 o
   4   8   7       65.44       58.12      8.91 o
   5   8   7      201.41      210.26     18.51 o
   6   8   7        8.83        7.99      9.25 o
   7   8   7        2.40        0.00      8.86 o
   8   8   7       32.40       21.55     10.65 o
 -14   9   7       13.51        4.63     14.24 o
 -13   9   7        6.18       20.68     11.05 o
 -12   9   7        1.33       14.48     14.26 o
 -11   9   7       37.97       45.37      7.59 o
 -10   9   7        1.22        0.48      5.58 o
  -9   9   7        0.65        7.56      5.76 o
  -8   9   7      177.86      199.65     12.25 o
  -7   9   7        4.53        3.32      5.29 o
  -6   9   7        6.09        8.16      5.06 o
  -5   9   7       74.90       56.30      7.05 o
  -4   9   7     1361.97     1375.65     27.55 o
  -3   9   7        9.44       11.45      5.46 o
  -2   9   7      673.24      702.27     17.79 o
  -1   9   7       42.37       50.77     11.47 o
   0   9   7      206.62      192.13     11.15 o
   1   9   7        3.37        0.00      5.06 o
   2   9   7       82.80       99.87     11.16 o
   3   9   7       23.59       23.16      7.27 o
   4   9   7       18.75       10.13      7.04 o
   5   9   7        2.21        0.00      7.13 o
   6   9   7        6.06       15.84     11.72 o
   7   9   7       33.39       31.39     11.39 o
 -13  10   7        0.88        0.00     11.44 o
 -12  10   7        6.78       22.23      9.07 o
 -11  10   7       39.61       45.64      9.58 o
 -10  10   7      214.36      229.36     15.35 o
  -9  10   7        0.00        1.52      8.28 o
  -8  10   7       24.96       20.23      6.05 o
  -7  10   7      315.17      328.72     14.47 o
  -6  10   7      212.44      202.19     11.56 o
  -5  10   7      384.11      369.67     15.00 o
  -4  10   7      158.17      151.42     10.29 o
  -3  10   7       42.32       53.20      7.31 o
  -2  10   7       16.74        9.86      6.00 o
  -1  10   7      527.34      484.61     17.57 o
   0  10   7      231.76      241.72     12.84 o
   1  10   7      114.88      133.38     10.27 o
   2  10   7       30.26       35.64     15.40 o
   3  10   7       31.61       30.03      8.41 o
   4  10   7      162.49      185.88     14.37 o
   5  10   7       30.07       34.75     15.45 o
   6  10   7        3.09        1.43      8.79 o
 -12  11   7        6.86        0.00      8.11 o
 -11  11   7        2.04        0.00      8.24 o
 -10  11   7       94.47      121.14     12.55 o
  -9  11   7       25.10       21.14     12.12 o
  -8  11   7       10.23       33.26      8.40 o
  -7  11   7        5.08        9.63      7.30 o
  -6  11   7      121.82      163.85     15.62 o
  -5  11   7       21.22       16.27      5.79 o
  -4  11   7        4.19       15.74      5.70 o
  -3  11   7        2.35        8.02      5.49 o
  -2  11   7       14.15       13.95      6.51 o
  -1  11   7        9.93       14.41      5.97 o
   0  11   7       69.38       87.53      9.31 o
   1  11   7        1.70        0.00      5.85 o
   2  11   7        1.12        0.00      7.37 o
   3  11   7       17.32        3.40      7.98 o
   4  11   7       56.26       55.02     10.45 o
   5  11   7        0.26        0.00     20.92 o
  -9  12   7        7.52        4.45     11.93 o
  -8  12   7       24.83       43.43      9.64 o
  -7  12   7        0.01        0.00      7.27 o
  -6  12   7        3.45        8.62      6.98 o
  -5  12   7        1.24        0.00      6.30 o
  -4  12   7        1.01        2.15      7.51 o
  -3  12   7        0.29        8.68      7.25 o
  -2  12   7        4.24        6.74      6.58 o
  -1  12   7        0.35        5.73      7.29 o
   0  12   7        1.42       11.87      6.48 o
   1  12   7        1.25        1.83      6.65 o
   2  12   7       31.59       42.04     12.43 o
   3  12   7       17.79       37.62      9.96 o
  -6  13   7        5.46        1.48      7.26 o
  -5  13   7       31.20       44.07      9.31 o
  -4  13   7       24.12       13.71      8.00 o
  -3  13   7        5.63        1.58      7.53 o
  -2  13   7       15.34       18.40      8.20 o
  -1  13   7       24.64       31.22      9.42 o
 -18   0   8       72.24       58.56     12.51 o
 -17   0   8       64.97       56.90     11.66 o
 -16   0   8       10.24       13.85      8.00 o
 -15   0   8      116.48      121.83     10.67 o
 -14   0   8      161.11      153.73     11.57 o
 -13   0   8      613.38      608.12     20.25 o
 -12   0   8      105.54      103.05     12.70 o
 -11   0   8        4.50        8.51      4.99 o
 -10   0   8       12.60       11.58      4.74 o
  -9   0   8      491.82      520.55     15.67 o
  -8   0   8       43.44       49.91      6.53 o
  -7   0   8       53.84       58.46      5.52 o
  -6   0   8      167.50      158.51      8.88 o
  -5   0   8       52.63       79.65      5.94 o
  -4   0   8     1575.87     1651.94     25.28 o
  -3   0   8       21.01       32.49      4.15 o
  -2   0   8      227.70      227.70     14.59 o
  -1   0   8        0.73        2.84      3.91 o
   0   0   8       69.84       77.05      5.80 o
   1   0   8      204.38      216.55      9.10 o
   2   0   8       26.88       31.06      4.39 o
   3   0   8       66.03       67.24      8.16 o
   4   0   8        0.22        2.43      5.82 o
   5   0   8      214.62      217.53     15.47 o
   6   0   8       46.14       38.50      9.61 o
   7   0   8      501.46      534.18     25.23 o
   8   0   8      160.16      192.40     18.14 o
   9   0   8        3.98        0.00      9.85 o
  10   0   8       57.64       82.40     14.85 o
  11   0   8      100.55      120.76     17.62 o
 -18   1   8       10.05        1.47      8.60 o
 -17   1   8      159.28      161.05     11.93 o
 -16   1   8      452.22      498.06     33.77 o
 -15   1   8      386.78      439.67     13.11 o
 -14   1   8       20.20       26.21      4.95 o
 -13   1   8      222.21      221.14      9.04 o
 -12   1   8      208.79      206.92      8.36 o
 -11   1   8      128.03      128.97      7.14 o
 -10   1   8        1.80        4.57      2.93 o
  -9   1   8     1174.14     1137.50     16.61 o
  -8   1   8     1951.42     2091.10     22.28 o
  -7   1   8       39.44       37.69      3.81 o
  -6   1   8      394.36      406.80      8.81 o
  -5   1   8      779.35      749.64     11.78 o
  -4   1   8     5624.71     6230.19     40.36 o
  -3   1   8      470.13      465.87      9.08 o
  -2   1   8        1.86        5.31      2.15 o
  -1   1   8       13.74       15.31      2.84 o
   0   1   8     2201.96     2315.09     20.40 o
   1   1   8     1304.14     1280.17     15.66 o
   2   1   8        7.78        9.10      3.08 o
   3   1   8       43.73       52.74      6.49 o
   4   1   8      241.15      235.99     10.27 o
   5   1   8      550.14      580.08     16.69 o
   6   1   8        4.50        2.71      5.40 o
   7   1   8      227.73      265.47     12.74 o
   8   1   8      507.49      519.53     18.38 o
   9   1   8      357.73      353.03     18.61 o
  10   1   8        5.33       11.82     11.17 o
  11   1   8       36.26       40.55     11.05 o
 -18   2   8        2.29        1.42      6.36 o
 -17   2   8        1.12        2.91      7.44 o
 -16   2   8       30.42       40.65      7.37 o
 -15   2   8       19.53       18.40      4.63 o
 -14   2   8        5.17        7.02      4.01 o
 -13   2   8        0.73        1.58      4.57 o
 -12   2   8       43.46       53.76      5.41 o
 -11   2   8       86.54       84.03      5.52 o
 -10   2   8      147.31      132.84      6.27 o
  -9   2   8      229.83      228.35      7.61 o
  -8   2   8       59.02       50.64      3.99 o
  -7   2   8        5.49       10.56      2.51 o
  -6   2   8       24.20       26.24      2.96 o
  -5   2   8      131.01      139.98      5.10 o
  -4   2   8      224.20      247.64      6.57 o
  -3   2   8       91.28       96.26      4.22 o
  -2   2   8       60.38       70.58      3.73 o
  -1   2   8       20.75       21.80      2.95 o
   0   2   8        0.37        2.21      2.72 o
   1   2   8      266.06      262.97      7.03 o
   2   2   8      127.34      124.04      5.90 o
   3   2   8      133.10      130.78      7.47 o
   4   2   8       75.89       89.09      6.66 o
   5   2   8        5.51        9.09      5.47 o
   6   2   8        0.85        0.00      4.77 o
   7   2   8        5.37        0.00      6.42 o
   8   2   8        1.35        2.95      7.06 o
   9   2   8       30.35       49.62      9.81 o
  10   2   8       21.55       29.40      9.46 o
  11   2   8       15.74       13.68     10.02 o
 -18   3   8       53.27       69.00      9.35 o
 -17   3   8      229.60      252.37     19.62 o
 -16   3   8        6.50        3.27      5.56 o
 -15   3   8        0.30        3.67      4.99 o
 -14   3   8       36.00       41.28      5.38 o
 -13   3   8       76.25       79.95      6.64 o
 -12   3   8        1.40        4.04      3.67 o
 -11   3   8       44.38       49.75      4.68 o
 -10   3   8       67.31       61.70      4.87 o
  -9   3   8        2.93        5.81      3.13 o
  -8   3   8        0.89        3.90      2.63 o
  -7   3   8       72.98       72.92      4.31 o
  -6   3   8      311.63      313.66      8.83 o
  -5   3   8      277.83      293.99      7.12 o
  -4   3   8      150.66      139.24      5.06 o
  -3   3   8      178.16      183.06      5.56 o
  -2   3   8      331.48      331.95      7.55 o
  -1   3   8       80.17       82.17      5.33 o
   0   3   8       40.13       36.49      4.07 o
   1   3   8       18.65       18.16      2.68 o
   2   3   8       78.58       92.89      5.23 o
   3   3   8       68.36       70.94      7.23 o
   4   3   8        4.52        0.00      5.47 o
   5   3   8        0.91        3.48      5.33 o
   6   3   8       16.80       12.05      7.63 o
   7   3   8       15.85       10.96      6.71 o
   8   3   8        0.36        0.00      6.94 o
   9   3   8       75.52       74.87     11.07 o
  10   3   8       30.03       32.52     13.66 o
 -18   4   8        0.40        0.00      6.87 o
 -17   4   8        0.32        2.52      6.17 o
 -16   4   8       18.97       17.06      5.86 o
 -15   4   8        0.06        2.72      5.10 o
 -14   4   8        8.20        2.39      3.93 o
 -13   4   8        0.93        0.00      3.71 o
 -12   4   8       34.20       37.74      4.82 o
 -11   4   8        8.51       13.81      3.58 o
 -10   4   8       95.89       96.18      5.71 o
  -9   4   8       27.02       25.46      3.60 o
  -8   4   8       94.78       81.28      4.79 o
  -7   4   8      369.31      348.23     10.13 o
  -6   4   8       12.63       13.27      4.26 o
  -5   4   8      259.76      265.02      8.47 o
  -4   4   8       38.23       41.81      3.90 o
  -3   4   8      177.63      179.60      8.71 o
  -2   4   8        0.84        4.07      3.08 o
  -1   4   8      498.40      498.76     13.32 o
   0   4   8      149.44      150.34      7.52 o
   1   4   8       29.66       31.02      4.09 o
   2   4   8      127.01      129.40     10.37 o
   3   4   8        0.53        0.00      3.55 o
   4   4   8       22.92       16.91      5.07 o
   5   4   8        0.02        0.00      6.13 o
   6   4   8        0.83       17.91      6.70 o
   7   4   8        2.13        0.00      7.75 o
   8   4   8       17.58       13.22      9.57 o
   9   4   8        5.47        0.00      9.88 o
  10   4   8        4.92        0.00     16.58 o
 -17   5   8       17.14       19.54      8.74 o
 -16   5   8       43.71       53.65      8.15 o
 -15   5   8        5.60        0.00      5.73 o
 -14   5   8       34.45       34.93      5.74 o
 -13   5   8       10.74        5.44      5.79 o
 -12   5   8      123.64      125.74      7.88 o
 -11   5   8        5.50        2.58      4.10 o
 -10   5   8      158.19      172.93      8.44 o
  -9   5   8      157.33      153.42      9.00 o
  -8   5   8      160.99      185.82      8.16 o
  -7   5   8       63.13       68.13      5.23 o
  -6   5   8      176.45      186.32      7.66 o
  -5   5   8      483.33      487.54     11.70 o
  -4   5   8      498.54      529.02     16.46 o
  -3   5   8      287.35      281.87     10.70 o
  -2   5   8      240.82      263.66     10.39 o
  -1   5   8      166.94      174.25      8.64 o
   0   5   8      115.61      107.94      8.44 o
   1   5   8       99.76      112.75      7.10 o
   2   5   8      219.07      251.39     12.64 o
   3   5   8        8.65       12.80      5.14 o
   4   5   8      108.75       99.08     24.31 o
   5   5   8        0.06        0.00      7.03 o
   6   5   8       71.97       58.30     18.92 o
   7   5   8       20.15       11.58     13.72 o
   8   5   8       44.70       62.67     12.80 o
   9   5   8       34.39       33.67     12.32 o
  10   5   8       14.46        0.91     15.28 o
 -17   6   8        7.28       10.09     11.33 o
 -16   6   8        0.05        0.00      6.96 o
 -15   6   8       31.20       33.63     11.00 o
 -14   6   8       85.78       83.01      7.64 o
 -13   6   8       68.48       63.97      6.78 o
 -12   6   8       17.59        5.89      4.83 o
 -11   6   8        1.70        0.00      4.10 o
 -10   6   8       51.68       43.08      5.66 o
  -9   6   8       46.40       53.32      5.68 o
  -8   6   8        0.79        0.00      3.54 o
  -7   6   8       11.17       12.73      3.74 o
  -6   6   8       39.57       54.56      5.85 o
  -5   6   8        0.30        2.78      3.58 o
  -4   6   8       20.70       13.22      5.36 o
  -3   6   8        5.91        9.22      3.43 o
  -2   6   8       24.73       28.53      5.00 o
  -1   6   8        0.62        3.33      3.66 o
   0   6   8        0.50        1.61      4.21 o
   1   6   8       61.92       63.21      6.25 o
   2   6   8       20.61       18.90      6.80 o
   3   6   8        5.22       12.23      5.82 o
   4   6   8        0.05        0.00      5.47 o
   5   6   8       51.43       53.67     10.23 o
   6   6   8       60.03       53.75     11.05 o
   7   6   8       52.82       57.36     11.01 o
   8   6   8       25.01       24.36     18.14 o
   9   6   8        0.11       17.98     11.46 o
 -16   7   8       27.00       32.32      8.42 o
 -15   7   8        7.76        8.55      7.09 o
 -14   7   8       14.98        4.54      5.91 o
 -13   7   8       15.82        9.78      5.50 o
 -12   7   8       17.93       22.95      8.13 o
 -11   7   8        2.04        0.00      4.33 o
 -10   7   8       49.71       44.66      5.74 o
  -9   7   8       94.18       93.31      8.31 o
  -8   7   8     1891.18     1982.39     39.57 o
  -7   7   8       11.54       22.89      5.62 o
  -6   7   8       16.52       17.22      8.02 o
  -5   7   8       43.70       42.30      6.50 o
  -4   7   8     4384.08     4431.71     49.77 o
  -3   7   8       36.43       54.31      7.04 o
  -2   7   8      139.08      155.21      9.50 o
  -1   7   8        3.40        0.78      5.01 o
   0   7   8     1730.17     1835.04     30.28 o
   1   7   8       98.29       97.60      8.11 o
   2   7   8      117.37      122.06     10.77 o
   3   7   8        0.40        0.00      5.76 o
   4   7   8       11.58       17.91      7.99 o
   5   7   8        2.81        0.00      7.35 o
   6   7   8        1.37        2.58      8.86 o
   7   7   8        2.10        3.07      8.41 o
   8   7   8       23.48       27.04     10.68 o
 -15   8   8        1.64       11.28     10.40 o
 -14   8   8        6.70       10.65      8.36 o
 -13   8   8        5.50        2.80      6.23 o
 -12   8   8       12.33       11.55      6.27 o
 -11   8   8       21.85       24.52      7.73 o
 -10   8   8        0.31       10.43      5.36 o
  -9   8   8       22.68       28.92      6.14 o
  -8   8   8       12.32       12.66      5.25 o
  -7   8   8      226.38      237.43     11.89 o
  -6   8   8        2.36        3.08      4.84 o
  -5   8   8      321.52      317.35     13.49 o
  -4   8   8       37.11       50.82      6.84 o
  -3   8   8      137.24      137.75      9.48 o
  -2   8   8        1.85        6.44      5.93 o
  -1   8   8      240.14      222.71     11.52 o
   0   8   8       78.06       90.44      8.19 o
   1   8   8        1.58        0.00      5.16 o
   2   8   8        1.69        6.22      7.40 o
   3   8   8       13.73       12.78      6.81 o
   4   8   8       31.89       37.67     10.36 o
   5   8   8        6.08        8.18      9.04 o
   6   8   8        9.83       11.83      8.74 o
   7   8   8        6.02        2.05     14.41 o
 -14   9   8        0.90       13.95     11.60 o
 -13   9   8       20.83       31.60      7.62 o
 -12   9   8       70.12       78.06      8.91 o
 -11   9   8        0.35        0.00      5.64 o
 -10   9   8       10.61       27.62      6.60 o
  -9   9   8       99.84      104.34      9.00 o
  -8   9   8        0.28        8.14      4.95 o
  -7   9   8        0.10        5.24      5.16 o
  -6   9   8       18.55       22.03      5.37 o
  -5   9   8      102.80       98.14      8.58 o
  -4   9   8       35.39       46.27      8.90 o
  -3   9   8       66.06       79.19     10.74 o
  -2   9   8        6.23       11.54      5.79 o
  -1   9   8       18.24       16.61      8.92 o
   0   9   8        3.26        0.00      5.23 o
   1   9   8      172.40      156.40     12.77 o
   2   9   8       42.18       24.90      7.90 o
   3   9   8        1.61        0.00      6.90 o
   4   9   8       29.74       28.61     10.13 o
   5   9   8       50.94       61.22     12.15 o
   6   9   8       23.64       18.19     11.04 o
 -13  10   8        0.78       12.01      9.22 o
 -12  10   8        0.13       10.00      8.25 o
 -11  10   8        8.62        4.75      8.11 o
 -10  10   8       19.05       21.56      6.71 o
  -9  10   8        3.28        2.55      5.88 o
  -8  10   8        0.22        2.96      5.07 o
  -7  10   8        1.69        6.03      7.22 o
  -6  10   8       26.31       27.34      6.51 o
  -5  10   8        8.85        6.74      5.45 o
  -4  10   8        3.13        7.56      5.68 o
  -3  10   8        0.40        6.58      9.90 o
  -2  10   8       16.57       21.05      5.98 o
  -1  10   8        1.07       10.01      6.64 o
   0  10   8        0.21        0.00      5.45 o
   1  10   8        1.78       10.20     13.39 o
   2  10   8       54.74       43.69      9.26 o
   3  10   8        8.01        7.96      7.48 o
   4  10   8        0.07        0.00      6.93 o
   5  10   8        1.64        6.76     10.56 o
 -11  11   8       11.78       21.13      9.43 o
 -10  11   8      186.38      177.09     14.44 o
  -9  11   8       36.17       30.02      8.99 o
  -8  11   8       22.92       38.58      8.47 o
  -7  11   8        0.65        2.61      6.52 o
  -6  11   8       72.06       89.14     11.95 o
  -5  11   8        7.50        6.66      5.74 o
  -4  11   8       37.08       45.36      7.51 o
  -3  11   8        1.95        1.24      6.09 o
  -2  11   8       57.68       60.09      8.21 o
  -1  11   8        0.62       14.09      6.67 o
   0  11   8       13.08       19.28      6.87 o
   1  11   8       21.15       18.09      8.79 o
   2  11   8      184.80      187.48     29.38 o
   3  11   8       10.19        1.47     10.53 o
   4  11   8        0.02        0.00      7.59 o
  -9  12   8        3.49        6.54      8.65 o
  -8  12   8        0.65        7.26      7.61 o
  -7  12   8        0.05        5.96      7.23 o
  -6  12   8        8.41        0.00     12.52 o
  -5  12   8        1.46        7.57      6.86 o
  -4  12   8        0.82        7.25     12.35 o
  -3  12   8        0.21        0.00      6.51 o
  -2  12   8        4.69       16.02      7.14 o
  -1  12   8        0.00        0.00      6.95 o
   0  12   8        3.49       20.26      7.21 o
   1  12   8        3.26        3.65     11.50 o
 -18   1   9        6.38       10.54      6.52 o
 -17   1   9       51.36       61.06      8.42 o
 -16   1   9      134.16      124.77      8.08 o
 -15   1   9       40.60       32.23      5.25 o
 -14   1   9      107.06      113.88      7.41 o
 -13   1   9       90.75       95.73      6.86 o
 -12   1   9      429.38      428.47     11.88 o
 -11   1   9       45.95       52.46      4.94 o
 -10   1   9      299.18      292.78      9.13 o
  -9   1   9        2.49        8.42      3.34 o
  -8   1   9      971.25      950.80     15.05 o
  -7   1   9      127.42      105.69      4.70 o
  -6   1   9      282.05      292.10      7.88 o
  -5   1   9       61.20       55.61      3.87 o
  -4   1   9     1873.17     2008.88     20.91 o
  -3   1   9      121.08      104.71      4.91 o
  -2   1   9       19.88       18.37      2.56 o
  -1   1   9       35.89       34.02      3.26 o
   0   1   9     1276.91     1230.95     16.08 o
   1   1   9        0.00        3.91      2.54 o
   2   1   9        0.41        8.24      3.62 o
   3   1   9      111.32      107.15      8.20 o
   4   1   9      521.64      504.06     16.08 o
   5   1   9       23.32       25.66      6.26 o
   6   1   9        0.11        7.60      5.87 o
   7   1   9       83.08       92.59      9.22 o
   8   1   9       82.12       77.45     10.66 o
   9   1   9       20.63       10.70      8.60 o
  10   1   9        2.05        8.54     11.86 o
 -18   2   9       13.80       13.61      7.20 o
 -17   2   9       31.51       13.77      6.85 o
 -16   2   9      159.89      151.54      8.64 o
 -15   2   9       20.95       20.66      4.76 o
 -14   2   9       23.73       30.10      5.13 o
 -13   2   9      222.39      231.93      9.41 o
 -12   2   9      652.96      625.87     14.12 o
 -11   2   9       90.81       87.88      5.91 o
 -10   2   9       98.67      108.07      6.09 o
  -9   2   9      248.56      241.67      8.07 o
  -8   2   9      621.75      586.38     11.72 o
  -7   2   9      174.76      157.71      6.06 o
  -6   2   9      283.80      281.31      7.66 o
  -5   2   9        1.83        6.92      2.61 o
  -4   2   9        0.69        0.00      2.55 o
  -3   2   9       27.29       27.20      2.96 o
  -2   2   9      627.34      619.23     11.06 o
  -1   2   9      240.09      222.43      6.72 o
   0   2   9      117.45      108.00      4.93 o
   1   2   9       36.71       40.09      4.32 o
   2   2   9      596.03      583.10     12.88 o
   3   2   9      139.14      128.09      8.00 o
   4   2   9      155.79      150.92      9.18 o
   5   2   9       14.97       18.06      6.55 o
   6   2   9       54.17       48.35      8.27 o
   7   2   9       26.59       29.68     13.71 o
   8   2   9       22.68       29.85      8.62 o
   9   2   9        1.85        0.00      7.94 o
  10   2   9        0.08        7.34      9.33 o
 -18   3   9        0.19       11.40      6.92 o
 -17   3   9        5.36        0.54      6.54 o
 -16   3   9       19.99       19.47      6.00 o
 -15   3   9        1.89        2.40      5.12 o
 -14   3   9       62.67       59.58      5.82 o
 -13   3   9        3.02        0.00      3.64 o
 -12   3   9        7.88        6.43      3.79 o
 -11   3   9        1.98        4.86      3.54 o
 -10   3   9       98.99       99.86      5.91 o
  -9   3   9      119.67      150.45      6.60 o
  -8   3   9       59.19       65.14      4.88 o
  -7   3   9      259.08      241.28      9.10 o
  -6   3   9       26.15       21.22      2.90 o
  -5   3   9       29.30       22.78      2.85 o
  -4   3   9       31.92       32.89      2.92 o
  -3   3   9       78.21       70.20      3.93 o
  -2   3   9       36.57       33.41      3.18 o
  -1   3   9      319.24      318.61      8.00 o
   0   3   9       11.93        9.40      3.21 o
   1   3   9       65.29       77.63      5.20 o
   2   3   9       47.03       63.46      5.66 o
   3   3   9        4.77        0.00      4.42 o
   4   3   9      127.22      131.42     10.43 o
   5   3   9        0.44        9.38      6.37 o
   6   3   9       16.09       19.60      7.13 o
   7   3   9        3.92        0.00      9.84 o
   8   3   9       30.42       36.15      9.32 o
   9   3   9        1.54        0.00      7.34 o
 -18   4   9       25.53       22.78     12.45 o
 -17   4   9        9.34       36.37      8.93 o
 -16   4   9       10.29       17.19      6.80 o
 -15   4   9        2.58        0.00      4.72 o
 -14   4   9        0.08        0.00      4.42 o
 -13   4   9        9.76        7.36      4.73 o
 -12   4   9        0.27        4.09      3.96 o
 -11   4   9        4.28        2.19      3.80 o
 -10   4   9        0.06        6.14      3.71 o
  -9   4   9        8.80       16.50      3.89 o
  -8   4   9       29.04       21.79      3.79 o
  -7   4   9       39.54       43.20      4.53 o
  -6   4   9      111.10      117.51      6.32 o
  -5   4   9        8.86        8.92      3.13 o
  -4   4   9      100.56      101.03      6.41 o
  -3   4   9       37.52       32.71      3.80 o
  -2   4   9      105.57      105.72      6.79 o
  -1   4   9       40.69       53.41      5.47 o
   0   4   9       42.58       28.91      4.60 o
   1   4   9       10.45       12.98      5.62 o
   2   4   9        1.29        0.75      4.70 o
   3   4   9       12.42        3.45      6.75 o
   4   4   9        2.15        0.00      7.39 o
   5   4   9        1.37        0.00     20.75 o
   6   4   9        0.65        2.16      8.41 o
   7   4   9        8.16       13.97      9.32 o
   8   4   9       15.79       31.22     11.82 o
   9   4   9        0.01       18.87     11.62 o
 -17   5   9       45.12       68.72     10.59 o
 -16   5   9        1.49        9.34      6.71 o
 -15   5   9        0.32        0.00      4.99 o
 -14   5   9       22.45       22.99      5.86 o
 -13   5   9       90.76       98.34      7.77 o
 -12   5   9        4.33        7.93      5.14 o
 -11   5   9       35.60       31.39      5.44 o
 -10   5   9       79.55       81.93      6.48 o
  -9   5   9      434.87      412.64     12.64 o
  -8   5   9       32.75       38.87      4.64 o
  -7   5   9        1.10        1.60      3.29 o
  -6   5   9       77.83       78.76      5.58 o
  -5   5   9       33.44       42.88      6.94 o
  -4   5   9      146.60      152.34      8.52 o
  -3   5   9       62.74       70.06      6.32 o
  -2   5   9       10.10        5.03      3.74 o
  -1   5   9       73.24       81.59      6.67 o
   0   5   9       61.42       74.23      6.48 o
   1   5   9      360.83      371.81     15.38 o
   2   5   9       26.48       25.75      8.54 o
   3   5   9        0.02        0.95      7.29 o
   4   5   9       20.82       23.27      9.66 o
   5   5   9       76.83       73.36     19.36 o
   6   5   9       10.59       22.86     10.43 o
   7   5   9       10.37        0.00      8.97 o
   8   5   9        0.01       13.38     11.37 o
   9   5   9       48.97       58.91     15.97 o
 -17   6   9        2.92        1.52      7.67 o
 -16   6   9        2.58        8.54      7.20 o
 -15   6   9       12.15        5.32      5.78 o
 -14   6   9       29.93       28.47      6.27 o
 -13   6   9        0.55        0.00      4.77 o
 -12   6   9      152.16      139.09      8.62 o
 -11   6   9       17.55       24.17      4.99 o
 -10   6   9       63.53       61.77      6.29 o
  -9   6   9        8.00       13.56      4.55 o
  -8   6   9      779.66      734.69     33.37 o
  -7   6   9        0.37        0.00      4.52 o
  -6   6   9        4.28        3.12      4.13 o
  -5   6   9        1.55        0.00      4.03 o
  -4   6   9      215.85      208.42     10.32 o
  -3   6   9        1.05        0.00      4.04 o
  -2   6   9      160.44      162.62      9.22 o
  -1   6   9       19.85       27.18      5.01 o
   0   6   9      377.96      375.70     13.52 o
   1   6   9        0.20        1.14      6.41 o
   2   6   9        1.11        7.35      5.47 o
   3   6   9       26.12       30.52      8.75 o
   4   6   9       47.45       36.09     10.94 o
   5   6   9        0.80        4.52     14.84 o
   6   6   9       11.07       21.60      9.39 o
   7   6   9        5.76        8.53     15.63 o
   8   6   9        0.12        0.00     10.76 o
 -16   7   9       21.36       19.93      8.06 o
 -15   7   9        7.11        5.10      6.76 o
 -14   7   9        6.81        8.24      5.78 o
 -13   7   9       40.24       46.94      6.85 o
 -12   7   9      420.58      406.50     14.19 o
 -11   7   9       26.39       42.91     10.03 o
 -10   7   9       44.62       62.82      7.31 o
  -9   7   9        2.87        6.97      5.32 o
  -8   7   9     1742.45     1667.58     30.19 o
  -7   7   9      339.99      349.72     14.10 o
  -6   7   9      174.90      179.80     10.70 o
  -5   7   9      177.81      168.06     10.68 o
  -4   7   9     2941.97     2820.91     39.41 o
  -3   7   9      464.19      473.77     16.26 o
  -2   7   9      151.13      144.52      9.65 o
  -1   7   9      109.69      141.12      9.74 o
   0   7   9     1435.59     1367.61     29.74 o
   1   7   9       10.95        0.00      5.84 o
   2   7   9      123.85      125.00     11.39 o
   3   7   9       88.32       97.47     23.70 o
   4   7   9      285.39      246.73     20.06 o
   5   7   9        8.61        4.39      7.93 o
   6   7   9       16.72       15.41      9.38 o
   7   7   9       15.67       11.56      9.54 o
 -15   8   9        6.31        5.19      8.68 o
 -14   8   9        5.27       16.13      6.97 o
 -13   8   9       17.81       11.60      6.68 o
 -12   8   9      141.53      134.42     10.68 o
 -11   8   9        7.25       10.66      5.77 o
 -10   8   9       97.15      101.88      9.17 o
  -9   8   9       51.39       39.74      6.67 o
  -8   8   9      320.26      315.38     13.85 o
  -7   8   9        0.02        0.00      5.66 o
  -6   8   9      177.39      174.96     10.56 o
  -5   8   9        9.38        8.79      5.39 o
  -4   8   9        1.52        0.00      4.77 o
  -3   8   9        8.55       16.81      5.70 o
  -2   8   9      311.76      311.23     17.12 o
  -1   8   9       17.56       13.95      5.50 o
   0   8   9       53.86       43.95      6.89 o
   1   8   9       11.29        4.47      5.81 o
   2   8   9      173.44      188.56     14.77 o
   3   8   9        7.04        4.86      6.86 o
   4   8   9       21.96       15.67      8.49 o
   5   8   9        0.49        7.35      9.57 o
   6   8   9        7.18       19.38     10.68 o
 -14   9   9        2.89       16.23      7.48 o
 -13   9   9       18.42       22.59      7.32 o
 -12   9   9        0.35        0.00      8.28 o
 -11   9   9       71.48       83.42      9.90 o
 -10   9   9        1.65        5.95      7.69 o
  -9   9   9        7.33        5.57      5.88 o
  -8   9   9        6.17        0.00      4.94 o
  -7   9   9       56.85       65.89      7.61 o
  -6   9   9        5.20        4.50      4.89 o
  -5   9   9       30.55       36.57      7.57 o
  -4   9   9       30.84       22.04      7.92 o
  -3   9   9       83.14       83.12      8.12 o
  -2   9   9        7.18       20.64      5.93 o
  -1   9   9       45.88       64.51      7.86 o
   0   9   9       25.61       18.34      6.47 o
   1   9   9       13.53        9.60      8.13 o
   2   9   9        6.33        9.49      7.29 o
   3   9   9       37.09       27.70      8.72 o
   4   9   9        7.37        2.81      9.96 o
   5   9   9        0.07        2.86      9.96 o
 -13  10   9        5.61        1.05      9.05 o
 -12  10   9       21.67       12.98      8.78 o
 -11  10   9        2.86        4.56      6.15 o
 -10  10   9       32.07       25.43      6.96 o
  -9  10   9        8.76       16.88      6.31 o
  -8  10   9       50.55       45.10      7.16 o
  -7  10   9        0.99        4.73      7.28 o
  -6  10   9       76.81       69.44      8.14 o
  -5  10   9        3.45        0.00      7.42 o
  -4  10   9       14.85       19.25      6.95 o
  -3  10   9        4.84       11.08      6.03 o
  -2  10   9      117.87      137.90     10.53 o
  -1  10   9        0.52        1.80      6.32 o
   0  10   9       11.82        6.46      6.86 o
   1  10   9        0.48        7.66     11.21 o
   2  10   9       77.53       63.01     10.83 o
   3  10   9       23.74       13.64      9.39 o
   4  10   9        9.76        7.73     15.89 o
 -11  11   9       25.30       26.20      9.39 o
 -10  11   9       69.31       80.06     23.09 o
  -9  11   9       39.46       41.43      9.10 o
  -8  11   9       11.65       13.66      6.22 o
  -7  11   9        0.41        0.00      5.61 o
  -6  11   9       15.82       24.82      7.89 o
  -5  11   9        0.37        4.62      6.40 o
  -4  11   9        4.00        8.86      6.24 o
  -3  11   9        1.23        3.76      6.36 o
  -2  11   9       22.07       30.56      7.51 o
  -1  11   9       10.90       17.82      6.96 o
   0  11   9        0.09       10.74      7.87 o
   1  11   9       52.94       56.67     10.65 o
   2  11   9       58.81       42.53     10.52 o
  -8  12   9        0.67        0.00      8.64 o
  -7  12   9        0.11        9.75      7.92 o
  -6  12   9        2.52        2.53      7.37 o
  -5  12   9        0.28        0.00      6.66 o
  -4  12   9        6.71       11.65      7.13 o
  -3  12   9        0.03        0.00      7.77 o
  -2  12   9        2.21       13.17      7.11 o
  -1  12   9        0.28       10.61      7.41 o
 -18   0  10        0.47       12.31      9.87 o
 -17   0  10       69.93       50.70     12.32 o
 -16   0  10       65.69       57.68      9.65 o
 -15   0  10      119.26      123.64     11.42 o
 -14   0  10      164.87      177.77     12.55 o
 -13   0  10     1329.57     1277.49     30.32 o
 -12   0  10      512.31      501.29     18.39 o
 -11   0  10      168.66      147.52     13.51 o
 -10   0  10      379.24      378.18     15.23 o
  -9   0  10     1725.77     1605.07     29.69 o
  -8   0  10      629.80      663.71     23.81 o
  -7   0  10      636.89      626.77     17.32 o
  -6   0  10      113.40      127.07      8.03 o
  -5   0  10       68.60       77.62      6.41 o
  -4   0  10      412.04      426.82     19.87 o
  -3   0  10     1186.38     1154.13     23.01 o
  -2   0  10      377.22      406.41     13.68 o
  -1   0  10      793.29      763.25     18.66 o
   0   0  10      246.75      235.19     10.68 o
   1   0  10     1030.16     1002.47     28.72 o
   2   0  10      826.82      812.78     27.31 o
   3   0  10      638.47      671.86     25.77 o
   4   0  10      111.28      105.34     12.51 o
   5   0  10      464.01      468.03     23.75 o
   6   0  10      173.69      182.42     16.08 o
   7   0  10       19.72       21.81      9.83 o
   8   0  10        0.05        7.99     14.06 o
   9   0  10       16.19        0.00     15.45 o
 -18   1  10        7.19        0.00      6.69 o
 -17   1  10       71.42       67.28      7.79 o
 -16   1  10       39.07       38.29      6.17 o
 -15   1  10        3.29        5.89      4.82 o
 -14   1  10       11.61       11.45      4.77 o
 -13   1  10      777.20      791.75     16.77 o
 -12   1  10      196.06      211.31      8.98 o
 -11   1  10      277.83      275.17      9.49 o
 -10   1  10      151.01      145.47      7.00 o
  -9   1  10      527.53      504.36     11.63 o
  -8   1  10       99.94       98.01      5.40 o
  -7   1  10      165.31      159.97      5.88 o
  -6   1  10       56.43       62.25      3.91 o
  -5   1  10        0.02        4.57      2.51 o
  -4   1  10      153.85      168.54      5.72 o
  -3   1  10       36.34       39.41      3.44 o
  -2   1  10       62.12       60.43      4.22 o
  -1   1  10      870.97      836.05     13.81 o
   0   1  10       58.90       66.08      4.46 o
   1   1  10       17.08       14.69      4.02 o
   2   1  10      134.92      144.35      8.64 o
   3   1  10     1600.17     1613.23     28.33 o
   4   1  10      194.13      199.49     17.97 o
   5   1  10       50.91       50.85      8.22 o
   6   1  10       20.25       12.65      7.40 o
   7   1  10      194.85      190.99     19.36 o
   8   1  10       36.62       32.40     15.78 o
   9   1  10        1.05        4.29     12.58 o
 -18   2  10        4.55        0.00      6.23 o
 -17   2  10      113.92      109.16      9.24 o
 -16   2  10       10.70       13.74      4.72 o
 -15   2  10        9.97       15.87      4.97 o
 -14   2  10      229.73      224.97      9.78 o
 -13   2  10      831.31      849.17     17.36 o
 -12   2  10       56.81       54.21      5.44 o
 -11   2  10       27.18       32.00      4.58 o
 -10   2  10      383.73      356.32     10.23 o
  -9   2  10      657.44      641.39     13.21 o
  -8   2  10      125.39      118.40      5.79 o
  -7   2  10       36.50       34.41      3.63 o
  -6   2  10        2.98        1.12      3.60 o
  -5   2  10        3.74        0.00      2.20 o
  -4   2  10        3.36        7.90      3.12 o
  -3   2  10       14.94       11.85      3.20 o
  -2   2  10       55.80       52.55      4.01 o
  -1   2  10      481.41      474.74      9.52 o
   0   2  10      336.16      306.83      8.50 o
   1   2  10        2.30        0.45      3.47 o
   2   2  10        0.73        1.35      4.42 o
   3   2  10      482.92      492.73     18.56 o
   4   2  10      156.44      141.13     11.08 o
   5   2  10       36.58       42.04      8.02 o
   6   2  10        1.15        2.78      7.77 o
   7   2  10       46.75       42.01     10.06 o
   8   2  10        2.05        8.15      8.33 o
   9   2  10        0.01        0.00      8.54 o
 -18   3  10        4.53        3.23      7.44 o
 -17   3  10        0.16        1.48      6.24 o
 -16   3  10       44.86       47.41      6.74 o
 -15   3  10       21.85       22.96      5.72 o
 -14   3  10       29.95       48.31      5.68 o
 -13   3  10        1.54        0.00      3.95 o
 -12   3  10       30.00       33.25      4.73 o
 -11   3  10       72.25       71.98      5.68 o
 -10   3  10       68.88       71.75      6.05 o
  -9   3  10      118.92      121.99      7.31 o
  -8   3  10       66.04       71.79      5.54 o
  -7   3  10     1205.52     1191.25     23.83 o
  -6   3  10      190.73      164.31      8.86 o
  -5   3  10       27.30       22.84      3.84 o
  -4   3  10      126.74      111.67      6.15 o
  -3   3  10     1064.95     1078.74     17.99 o
  -2   3  10       86.61       83.62      5.55 o
  -1   3  10      280.74      267.23     10.31 o
   0   3  10       18.59       25.16      5.76 o
   1   3  10       31.60       32.36      6.01 o
   2   3  10       34.41       36.54      8.77 o
   3   3  10        1.97        0.00     14.93 o
   4   3  10       18.31        9.54      8.82 o
   5   3  10       28.55       15.06      9.49 o
   6   3  10       38.08       49.47     13.89 o
   7   3  10        1.98       14.31     10.94 o
   8   3  10       17.55       34.01     12.41 o
 -18   4  10        2.31       10.63      8.67 o
 -17   4  10        2.78       15.94      8.39 o
 -16   4  10        7.38        5.48      5.36 o
 -15   4  10       52.21       46.16      6.55 o
 -14   4  10      124.29      133.37      8.68 o
 -13   4  10       20.46       20.12      5.94 o
 -12   4  10       39.48       43.07      5.80 o
 -11   4  10       20.68       10.67      4.44 o
 -10   4  10      129.62      125.75      7.66 o
  -9   4  10        0.22        0.00      3.51 o
  -8   4  10       52.60       49.15      4.98 o
  -7   4  10       44.72       56.33      5.19 o
  -6   4  10       23.97       30.58      4.29 o
  -5   4  10        2.19        1.87      5.24 o
  -4   4  10       26.93       20.31      4.39 o
  -3   4  10       33.87       38.32      5.03 o
  -2   4  10       54.62       56.81      6.52 o
  -1   4  10        0.50        2.71      4.11 o
   0   4  10      126.95      114.09      7.60 o
   1   4  10       23.24       21.04      5.67 o
   2   4  10       25.00       27.66      8.34 o
   3   4  10        2.56        0.00     17.97 o
   4   4  10      106.26       92.40     13.12 o
   5   4  10       36.33       35.85     11.05 o
   6   4  10        4.07        0.00      9.43 o
   7   4  10        1.16       11.44     10.79 o
   8   4  10        3.82        4.81     13.11 o
 -17   5  10        1.60        0.00      7.15 o
 -16   5  10        3.64        0.00      5.81 o
 -15   5  10       15.07       17.10      5.86 o
 -14   5  10       56.69       46.14      6.60 o
 -13   5  10        0.13        1.11      4.75 o
 -12   5  10        7.32        6.06      4.64 o
 -11   5  10      136.06      120.81      7.90 o
 -10   5  10       12.04        6.01      4.25 o
  -9   5  10       73.46       86.94     11.64 o
  -8   5  10       22.89       14.90      4.18 o
  -7   5  10      118.89      107.18      7.81 o
  -6   5  10        5.90       15.12      4.95 o
  -5   5  10        9.48        5.06      4.25 o
  -4   5  10        2.06        0.00      4.96 o
  -3   5  10      112.25      100.84      7.76 o
  -2   5  10       34.00       40.84      7.99 o
  -1   5  10       35.26       40.08      5.40 o
   0   5  10       35.80       26.36      6.06 o
   1   5  10      127.21      129.29     10.40 o
   2   5  10        0.01        0.66      7.81 o
   3   5  10        1.01       15.76     13.28 o
   4   5  10      169.12      166.09     16.81 o
   5   5  10        2.27       12.08      9.80 o
   6   5  10        0.28        0.00     10.59 o
   7   5  10        0.50        0.00     10.92 o
 -16   6  10        8.87       23.32      7.29 o
 -15   6  10        0.90        0.01      5.46 o
 -14   6  10       93.71      100.40      8.73 o
 -13   6  10        3.90        2.77      6.98 o
 -12   6  10      313.01      326.81     12.84 o
 -11   6  10       11.31       15.87      5.37 o
 -10   6  10       99.45       96.73      8.47 o
  -9   6  10        8.25        6.74      5.34 o
  -8   6  10      757.24      751.07     21.15 o
  -7   6  10      104.85      101.50      8.41 o
  -6   6  10      151.21      145.50      9.98 o
  -5   6  10        2.05        7.28      4.94 o
  -4   6  10      518.33      536.50     16.65 o
  -3   6  10       50.65       52.91      6.81 o
  -2   6  10      509.57      501.70     16.11 o
  -1   6  10       32.98       33.32      7.77 o
   0   6  10        1.80        5.98      5.88 o
   1   6  10        8.23       14.17      6.51 o
   2   6  10      391.33      370.01     32.81 o
   3   6  10        6.25        6.09     10.33 o
   4   6  10       31.50       29.99     10.80 o
   5   6  10       11.82       13.25     11.37 o
   6   6  10       45.78       31.57     11.23 o
   7   6  10        0.47        8.60     11.17 o
 -16   7  10        4.65       24.07      8.72 o
 -15   7  10        0.47        2.44      5.94 o
 -14   7  10        8.14       11.65      5.84 o
 -13   7  10      112.11      115.76     11.86 o
 -12   7  10       24.90       30.35      8.47 o
 -11   7  10      110.50      117.76      9.44 o
 -10   7  10      193.83      184.12     11.14 o
  -9   7  10      123.11      118.31      9.28 o
  -8   7  10       84.51      101.83      8.69 o
  -7   7  10      600.60      570.79     18.02 o
  -6   7  10      315.39      301.28     13.59 o
  -5   7  10       17.72        8.86      5.85 o
  -4   7  10      525.62      510.58     16.87 o
  -3   7  10      517.58      526.36     15.68 o
  -2   7  10       51.82       62.47      7.47 o
  -1   7  10      297.64      282.64     13.13 o
   0   7  10      188.28      219.89     13.93 o
   1   7  10       74.14       70.85      9.57 o
   2   7  10       11.38       14.97      8.68 o
   3   7  10      233.05      237.56     19.33 o
   4   7  10        2.57        1.85      7.93 o
   5   7  10        4.77       12.76      9.92 o
   6   7  10        1.57        4.92     19.01 o
 -15   8  10        4.53       14.96      8.21 o
 -14   8  10       25.69       16.66      7.46 o
 -13   8  10       25.63       30.01      7.45 o
 -12   8  10        4.74       12.01      7.68 o
 -11   8  10       36.55       37.95      6.98 o
 -10   8  10      128.07      124.88     10.09 o
  -9   8  10       73.62       75.05      7.82 o
  -8   8  10       13.34       13.99      5.54 o
  -7   8  10      234.45      220.72     14.06 o
  -6   8  10        4.38        8.57      5.09 o
  -5   8  10        2.67        0.00      5.19 o
  -4   8  10        1.02        0.00      7.62 o
  -3   8  10      221.43      209.65     11.71 o
  -2   8  10       61.11       72.14      8.14 o
  -1   8  10      105.60      107.04     10.65 o
   0   8  10       70.14       68.24     12.16 o
   1   8  10       22.81       26.75      8.29 o
   2   8  10       54.14       56.42      9.13 o
   3   8  10       17.88       18.39     10.85 o
   4   8  10       23.54       36.83     10.43 o
   5   8  10        4.61        0.00     10.76 o
 -14   9  10        0.71        0.00      7.31 o
 -13   9  10        1.79        5.34      7.01 o
 -12   9  10       24.72       21.32      7.31 o
 -11   9  10       12.48       20.06      7.09 o
 -10   9  10        0.00        4.35      5.72 o
  -9   9  10       18.93       19.92      7.59 o
  -8   9  10       17.92       21.28      5.97 o
  -7   9  10       48.72       42.79      6.44 o
  -6   9  10        0.35        1.43      5.55 o
  -5   9  10        1.10        0.00      4.95 o
  -4   9  10        0.09        3.14      5.10 o
  -3   9  10       73.65       66.41      7.93 o
  -2   9  10        7.64       11.47      5.56 o
  -1   9  10        4.83       12.21      6.16 o
   0   9  10        2.60        0.00      6.35 o
   1   9  10       14.00       11.73      7.01 o
   2   9  10       12.52       11.35      7.50 o
   3   9  10        1.09        0.00      9.37 o
   4   9  10       10.55        0.00      7.55 o
 -12  10  10       16.17       15.04      7.94 o
 -11  10  10        2.36       15.11     10.42 o
 -10  10  10        9.53        6.73      6.47 o
  -9  10  10        1.58        1.87      6.23 o
  -8  10  10       26.88       28.76      6.64 o
  -7  10  10       25.62       46.68      8.09 o
  -6  10  10        7.94        0.42      5.74 o
  -5  10  10        0.31        5.91      5.68 o
  -4  10  10       24.78       25.96      7.15 o
  -3  10  10       14.30       23.68      6.35 o
  -2  10  10        6.36        1.26      5.77 o
  -1  10  10        3.65       11.04      6.68 o
   0  10  10       19.47        8.51      8.26 o
   1  10  10        0.07        0.00      7.38 o
   2  10  10       10.14       22.44      8.95 o
   3  10  10       22.17       19.81     11.53 o
 -10  11  10       11.01       10.92      7.29 o
  -9  11  10        0.16        3.06      6.37 o
  -8  11  10        2.10        0.00      7.32 o
  -7  11  10        3.71       15.80      7.44 o
  -6  11  10        0.00        4.83      9.82 o
  -5  11  10        0.05        0.00      5.72 o
  -4  11  10        1.04        4.63      6.41 o
  -3  11  10       16.63       24.69      7.59 o
  -2  11  10        1.97        0.00      6.73 o
  -1  11  10        0.24        0.00      7.01 o
   0  11  10        4.76        0.00      8.31 o
  -6  12  10       13.37       29.58      7.83 o
  -5  12  10        1.96       12.32      7.00 o
  -4  12  10       30.91       37.04      9.63 o
 -18   1  11        9.09        7.87      7.74 o
 -17   1  11        2.32        8.82      5.62 o
 -16   1  11       10.96       18.91      5.36 o
 -15   1  11       14.75        9.86      7.17 o
 -14   1  11       43.77       44.00      5.85 o
 -13   1  11        6.49        4.63      4.45 o
 -12   1  11       78.37       80.69      6.31 o
 -11   1  11       75.34       75.83      5.85 o
 -10   1  11        2.86        0.32      4.84 o
  -9   1  11        2.90        5.93      3.33 o
  -8   1  11       37.67       39.04      4.15 o
  -7   1  11       89.01       84.37      5.27 o
  -6   1  11       55.48       51.18      4.29 o
  -5   1  11        0.04        2.31      2.83 o
  -4   1  11       48.98       59.00      4.32 o
  -3   1  11       35.50       37.07      3.81 o
  -2   1  11       54.63       56.41      4.38 o
  -1   1  11        1.98        0.00      3.16 o
   0   1  11       12.43       14.03      4.21 o
   1   1  11        9.19       15.94      4.95 o
   2   1  11      130.08      113.89      8.72 o
   3   1  11        5.86       13.87      5.95 o
   4   1  11       77.93       78.27     11.26 o
   5   1  11        2.29        6.29      7.18 o
   6   1  11       31.57       31.86      8.90 o
   7   1  11        1.12        1.69      8.23 o
   8   1  11       15.28        6.99      9.69 o
 -18   2  11       53.56       52.07      7.52 o
 -17   2  11       33.41       34.79      5.98 o
 -16   2  11        0.06        0.46      4.51 o
 -15   2  11      126.63      130.90     10.09 o
 -14   2  11      423.99      396.47     12.62 o
 -13   2  11      249.16      253.32     10.12 o
 -12   2  11        6.32       15.39      5.25 o
 -11   2  11      802.45      782.64     16.38 o
 -10   2  11     1047.75      956.41     17.06 o
  -9   2  11      497.58      460.04     11.55 o
  -8   2  11       29.84       32.36      4.14 o
  -7   2  11      435.47      394.61     10.17 o
  -6   2  11      819.01      793.25     14.09 o
  -5   2  11       33.99       29.85      3.61 o
  -4   2  11      448.59      415.70      9.43 o
  -3   2  11      212.31      215.66      7.51 o
  -2   2  11      373.80      364.73      9.59 o
  -1   2  11      923.99      838.54     14.56 o
   0   2  11      718.33      688.12     19.26 o
   1   2  11      299.90      312.23     14.41 o
   2   2  11      105.29       96.33      9.47 o
   3   2  11      286.67      313.78     19.62 o
   4   2  11      197.98      197.80     17.17 o
   5   2  11       35.07       47.50      8.79 o
   6   2  11       29.92       23.54      8.33 o
   7   2  11       14.33       20.48     14.76 o
 -18   3  11        0.12        4.88      7.94 o
 -17   3  11        4.23        0.53      5.80 o
 -16   3  11       16.51       13.91      5.96 o
 -15   3  11        3.90        6.53      8.47 o
 -14   3  11        3.47        0.00      4.50 o
 -13   3  11        4.20        6.84      4.64 o
 -12   3  11        9.97        6.47      5.40 o
 -11   3  11        3.81        0.00      4.07 o
 -10   3  11       33.50       42.72      5.47 o
  -9   3  11        4.16        0.00      3.63 o
  -8   3  11       11.55       12.44      4.02 o
  -7   3  11       11.30       16.36      4.34 o
  -6   3  11      526.19      495.82     13.12 o
  -5   3  11        6.32        8.07      3.74 o
  -4   3  11      310.57      299.55      9.30 o
  -3   3  11       16.00       23.09      4.09 o
  -2   3  11       52.44       51.53      5.94 o
  -1   3  11        7.05        9.35      4.06 o
   0   3  11        1.27        0.00      5.08 o
   1   3  11        9.50       22.43      7.95 o
   2   3  11        5.06        2.34     15.36 o
   3   3  11        1.20        3.14      7.04 o
   4   3  11       27.64       23.47      9.75 o
   5   3  11        0.89        0.66      8.73 o
   6   3  11        0.84        0.00     10.43 o
   7   3  11        0.51        0.00     10.35 o
 -17   4  11       10.53        6.09     10.45 o
 -16   4  11       19.84       34.82      8.64 o
 -15   4  11       50.34       50.78      7.86 o
 -14   4  11       27.03       34.29      5.79 o
 -13   4  11       49.21       34.98      6.36 o
 -12   4  11        8.12        9.83      4.51 o
 -11   4  11        3.19        0.86      4.08 o
 -10   4  11       18.27       17.52      4.78 o
  -9   4  11        6.30        6.16      4.11 o
  -8   4  11        0.00        1.67      3.68 o
  -7   4  11       10.18        7.13      4.08 o
  -6   4  11       36.50       32.71      4.63 o
  -5   4  11        0.82        0.00      3.74 o
  -4   4  11       19.16       16.38      4.74 o
  -3   4  11       14.61        7.96      4.48 o
  -2   4  11        6.28        4.88      4.41 o
  -1   4  11        0.25        1.51      4.59 o
   0   4  11       38.13       39.50      7.16 o
   1   4  11        4.24       10.31      7.47 o
   2   4  11        1.54        1.12      7.73 o
   3   4  11       87.59       64.84     11.54 o
   4   4  11       64.78       63.03     17.19 o
   5   4  11       15.90       42.88     11.41 o
   6   4  11        8.61        8.29     10.02 o
   7   4  11       31.13       28.47     13.37 o
 -17   5  11        0.01        0.40     10.85 o
 -16   5  11       25.33       25.29      6.30 o
 -15   5  11        3.73        0.00      5.24 o
 -14   5  11        3.52       10.28      5.05 o
 -13   5  11        9.01       21.09      5.37 o
 -12   5  11       70.42       70.66      6.92 o
 -11   5  11        0.08        0.00      4.14 o
 -10   5  11        0.10        8.52      4.32 o
  -9   5  11       15.25        4.70      4.19 o
  -8   5  11        8.66        0.00      4.55 o
  -7   5  11       21.22       19.01      5.48 o
  -6   5  11      216.16      220.53     11.18 o
  -5   5  11        1.07        0.00      4.84 o
  -4   5  11      102.96      118.80      8.59 o
  -3   5  11       26.29       33.14      5.98 o
  -2   5  11       18.61       16.67      5.44 o
  -1   5  11        9.46       11.14      5.30 o
   0   5  11        1.57        0.00      9.41 o
   1   5  11        2.56        0.00      7.81 o
   2   5  11       19.48       18.20      8.35 o
   3   5  11       26.26        3.59      9.22 o
   4   5  11        0.34        0.00      8.59 o
   5   5  11        6.10        8.96     10.13 o
   6   5  11        1.45        9.62     11.49 o
 -16   6  11       94.04       91.27      8.89 o
 -15   6  11       12.11       17.03      6.02 o
 -14   6  11       28.01       18.94      6.05 o
 -13   6  11      363.42      427.30     17.00 o
 -12   6  11      303.03      306.75     24.36 o
 -11   6  11      180.26      181.87     11.49 o
 -10   6  11      181.20      168.29     11.17 o
  -9   6  11      151.05      162.11     10.59 o
  -8   6  11      444.55      415.52     15.72 o
  -7   6  11      458.38      439.02     15.93 o
  -6   6  11      518.57      515.57     17.28 o
  -5   6  11       11.08        5.87      5.31 o
  -4   6  11      153.19      124.11      9.07 o
  -3   6  11      455.46      439.91     19.72 o
  -2   6  11      676.16      599.41     18.09 o
  -1   6  11       22.56       29.41      7.42 o
   0   6  11        7.80        0.00      6.51 o
   1   6  11      233.47      261.68     15.42 o
   2   6  11      290.56      279.19     21.09 o
   3   6  11      171.14      190.24     18.09 o
   4   6  11        2.55        6.99     10.75 o
   5   6  11        0.02        0.00     10.56 o
   6   6  11       68.01       50.35     14.55 o
 -15   7  11        5.06        5.51      6.96 o
 -14   7  11       19.87       34.50      7.70 o
 -13   7  11        5.48       14.71      6.59 o
 -12   7  11        2.56        0.00      7.22 o
 -11   7  11        4.46        2.49      5.29 o
 -10   7  11       20.13       16.78      6.12 o
  -9   7  11        8.64        7.81      5.16 o
  -8   7  11       48.74       40.92      6.60 o
  -7   7  11        1.74        2.42      5.34 o
  -6   7  11       38.15       41.38      6.54 o
  -5   7  11        0.01        0.47      6.67 o
  -4   7  11       31.10       28.40      6.17 o
  -3   7  11       12.30       13.73      5.68 o
  -2   7  11       84.56       80.52      7.75 o
  -1   7  11        7.92        7.58      8.94 o
   0   7  11        6.99        4.43      7.05 o
   1   7  11        8.03       11.97      7.42 o
   2   7  11       52.49       32.95     15.10 o
   3   7  11       16.64       31.97     10.85 o
   4   7  11        4.84        4.65     10.75 o
   5   7  11        0.41        8.71     10.35 o
 -14   8  11        4.37        0.00      7.06 o
 -13   8  11        0.04        7.24      7.01 o
 -12   8  11       23.74       20.83      7.16 o
 -11   8  11       96.99       97.48     12.25 o
 -10   8  11       85.53       70.31      9.37 o
  -9   8  11       83.18       81.49      8.50 o
  -8   8  11      112.79       96.01      8.84 o
  -7   8  11        4.98        8.91      5.91 o
  -6   8  11      246.37      225.35     12.46 o
  -5   8  11        0.04        0.00      7.34 o
  -4   8  11       74.85       72.84      8.28 o
  -3   8  11        0.81        0.00      5.31 o
  -2   8  11      232.49      232.97     12.82 o
  -1   8  11      108.21      104.49     15.58 o
   0   8  11        6.64        0.00      6.92 o
   1   8  11       80.46       88.85     10.58 o
   2   8  11       36.19        5.28      8.99 o
   3   8  11        0.53        1.74      8.62 o
   4   8  11        5.22        0.00      9.38 o
 -13   9  11        0.90        0.00      8.12 o
 -12   9  11        0.08        0.00     11.00 o
 -11   9  11        0.76        0.00     10.90 o
 -10   9  11        0.06        1.97      5.53 o
  -9   9  11        0.16        0.42      6.10 o
  -8   9  11        3.52       19.08      6.23 o
  -7   9  11        8.31        0.00      5.86 o
  -6   9  11      112.55      139.27     10.83 o
  -5   9  11        0.74        0.00      5.23 o
  -4   9  11       72.96       85.74      8.86 o
  -3   9  11        4.23        1.19      5.50 o
  -2   9  11        0.45        3.54      6.42 o
  -1   9  11        3.83        0.00      7.06 o
   0   9  11        0.04        0.91      7.47 o
   1   9  11        0.16        4.40      7.12 o
   2   9  11        0.21        0.00      9.56 o
   3   9  11        0.14        0.00     13.72 o
 -11  10  11        7.59        6.06      7.39 o
 -10  10  11        5.84       11.51      6.44 o
  -9  10  11       13.52       22.12      6.81 o
  -8  10  11        0.18        0.00      6.74 o
  -7  10  11       25.61       33.77      7.75 o
  -6  10  11        7.11        9.43      6.37 o
  -5  10  11        1.25        6.87      6.09 o
  -4  10  11        5.75        7.03      6.27 o
  -3  10  11       29.67       40.55      9.00 o
  -2  10  11        0.48        0.00     10.35 o
  -1  10  11        4.97       15.95      8.38 o
   0  10  11        5.51        9.86      8.48 o
   1  10  11       14.55       10.45      9.81 o
  -9  11  11        2.92        1.95      8.03 o
  -8  11  11        1.31        9.84      8.44 o
  -7  11  11        9.61        3.66      9.30 o
  -6  11  11       21.46       29.09     11.58 o
  -5  11  11        0.28        0.00      6.45 o
  -4  11  11       15.13       18.85     10.93 o
  -3  11  11        8.18        6.80      7.39 o
  -2  11  11        0.78        0.27      7.47 o
 -18   0  12      111.90      127.31     13.22 o
 -17   0  12       83.86       86.59     13.19 o
 -16   0  12       28.11        8.88      7.49 o
 -15   0  12        0.62        5.88      6.69 o
 -14   0  12      161.45      162.53     18.50 o
 -13   0  12      221.16      213.21     13.42 o
 -12   0  12      354.86      331.24     13.52 o
 -11   0  12      198.95      200.33     12.23 o
 -10   0  12      123.07      113.09      9.36 o
  -9   0  12      508.33      508.05     17.79 o
  -8   0  12       37.56       48.63      6.83 o
  -7   0  12        5.36        3.60      4.94 o
  -6   0  12      309.04      309.05     13.41 o
  -5   0  12       19.46       28.17      5.54 o
  -4   0  12      122.22      132.73      9.21 o
  -3   0  12      134.22      133.42      9.25 o
  -2   0  12       54.01       57.98      6.96 o
  -1   0  12      654.01      637.82     19.02 o
   0   0  12      437.58      414.98     20.43 o
   1   0  12       60.84       60.84     10.11 o
   2   0  12      213.32      222.28     16.54 o
   3   0  12       65.44       54.81     10.40 o
   4   0  12        6.98        2.61      9.08 o
   5   0  12      121.60      111.81     21.18 o
   6   0  12       89.11      108.16     21.18 o
 -18   1  12        0.12        7.96      6.01 o
 -17   1  12       43.76       37.66      8.59 o
 -16   1  12        4.53        3.58      5.56 o
 -15   1  12        9.12       13.37      5.09 o
 -14   1  12       28.40       31.97      5.57 o
 -13   1  12        2.96        0.00      4.32 o
 -12   1  12       57.21       60.04      5.83 o
 -11   1  12       64.11       63.77      5.82 o
 -10   1  12      162.36      168.50      7.74 o
  -9   1  12      222.44      212.71      8.47 o
  -8   1  12      194.39      179.40      7.55 o
  -7   1  12      534.61      530.77     12.17 o
  -6   1  12       35.29       43.60      5.01 o
  -5   1  12      250.28      252.94      8.39 o
  -4   1  12       54.34       48.82      4.50 o
  -3   1  12      551.21      544.62     12.32 o
  -2   1  12      322.58      314.96      9.45 o
  -1   1  12        2.34        0.17      3.30 o
   0   1  12        1.06        0.49      4.86 o
   1   1  12       46.32       38.96      6.46 o
   2   1  12       35.25       43.94      9.70 o
   3   1  12        9.76       16.43      7.10 o
   4   1  12        0.26        0.00      8.18 o
   5   1  12       10.04        8.41      8.26 o
   6   1  12        1.60        0.00     12.88 o
 -18   2  12        3.29        0.00      6.15 o
 -17   2  12        2.75       10.41      5.93 o
 -16   2  12       10.44        4.56      5.56 o
 -15   2  12       22.64       15.79      5.71 o
 -14   2  12       16.67       21.63      5.48 o
 -13   2  12        5.48       18.89      5.22 o
 -12   2  12      137.63      125.59      8.28 o
 -11   2  12      712.33      666.76     17.10 o
 -10   2  12      612.76      601.64     15.88 o
  -9   2  12        0.46        2.69      4.27 o
  -8   2  12        1.05        6.33      5.23 o
  -7   2  12      573.54      574.97     14.73 o
  -6   2  12      749.46      716.33     16.23 o
  -5   2  12      295.64      295.46     10.60 o
  -4   2  12       64.50       70.28      6.09 o
  -3   2  12      116.53      135.89      7.68 o
  -2   2  12      528.82      508.80     13.50 o
  -1   2  12      728.17      710.01     21.43 o
   0   2  12      280.80      302.35     19.08 o
   1   2  12       60.78       78.85     15.97 o
   2   2  12        5.78        3.93      7.67 o
   3   2  12       31.95       26.39     10.10 o
   4   2  12        9.99        2.44      8.41 o
   5   2  12       10.48        0.00      9.09 o
   6   2  12        2.09       10.70     11.44 o
 -17   3  12       15.97       14.46      6.18 o
 -16   3  12        5.25        2.90      5.48 o
 -15   3  12       42.93       39.54      6.85 o
 -14   3  12      107.64       99.18      8.12 o
 -13   3  12       11.22       14.98      5.31 o
 -12   3  12       72.86       69.50      6.99 o
 -11   3  12      256.52      241.22     10.90 o
 -10   3  12      530.07      537.33     15.22 o
  -9   3  12        4.12        5.82      4.17 o
  -8   3  12       54.43       46.13      5.62 o
  -7   3  12      151.64      171.62     10.65 o
  -6   3  12     1671.89     1640.06     25.11 o
  -5   3  12       38.48       39.01      6.09 o
  -4   3  12      389.62      372.16     13.76 o
  -3   3  12        7.44       13.41      5.18 o
  -2   3  12      346.90      350.23     13.16 o
  -1   3  12       87.65       90.26      9.36 o
   0   3  12      134.62      131.23     13.55 o
   1   3  12        5.22        5.91      8.85 o
   2   3  12       69.75       58.05     11.89 o
   3   3  12       24.58       27.93     10.05 o
   4   3  12        6.21        2.65      9.07 o
   5   3  12        9.78        2.18     13.19 o
   6   3  12       16.42       11.45     11.96 o
 -17   4  12        0.93        0.06      5.93 o
 -16   4  12       17.79       10.58      5.78 o
 -15   4  12        7.49        3.96      5.13 o
 -14   4  12        6.61        1.93      4.87 o
 -13   4  12       34.13       35.05      6.19 o
 -12   4  12      131.26      122.99      8.41 o
 -11   4  12      270.03      239.39     12.69 o
 -10   4  12       13.01       19.21      4.75 o
  -9   4  12       11.01        5.53      4.38 o
  -8   4  12       25.59       12.24      6.50 o
  -7   4  12      212.46      214.13     11.14 o
  -6   4  12       27.38       30.62      5.74 o
  -5   4  12      117.42      118.36      8.72 o
  -4   4  12        2.65        0.00      3.99 o
  -3   4  12       93.71       95.84      8.22 o
  -2   4  12        0.05        0.02      5.09 o
  -1   4  12      235.33      250.99     14.03 o
   0   4  12      109.14       94.41     10.16 o
   1   4  12      126.40      115.76     13.67 o
   2   4  12        0.20        0.00      8.08 o
   3   4  12        2.12        0.00      9.25 o
   4   4  12        9.33       13.86     18.32 o
   5   4  12        5.40        0.00     10.96 o
   6   4  12        1.83        2.06     22.66 o
 -16   5  12        3.93        7.16      7.81 o
 -15   5  12        9.47       12.64      6.14 o
 -14   5  12       19.42       27.67      6.19 o
 -13   5  12        6.91        5.17      5.20 o
 -12   5  12       73.54       79.84      7.49 o
 -11   5  12        4.38        6.53      4.74 o
 -10   5  12      130.00      116.69      9.26 o
  -9   5  12        2.91        1.43      4.61 o
  -8   5  12      126.28      128.24      9.22 o
  -7   5  12       56.89       52.76      6.62 o
  -6   5  12       81.21       71.53      7.23 o
  -5   5  12       37.02       32.74      9.20 o
  -4   5  12       18.47       10.48      5.32 o
  -3   5  12       41.61       20.87      5.68 o
  -2   5  12      179.36      175.45     10.68 o
  -1   5  12       10.58       21.56      7.12 o
   0   5  12        2.02        1.40      6.44 o
   1   5  12        0.24        9.03      8.13 o
   2   5  12       43.86       36.40     10.87 o
   3   5  12        0.00        0.00      9.98 o
   4   5  12        2.61       13.84     11.39 o
   5   5  12        1.30        0.00     11.41 o
 -16   6  12       40.57       43.09      7.45 o
 -15   6  12       15.98       31.35      9.72 o
 -14   6  12        0.99        6.69      6.48 o
 -13   6  12      103.20      121.80     10.48 o
 -12   6  12      288.24      295.47     14.65 o
 -11   6  12       28.63       27.02      7.39 o
 -10   6  12        1.35        3.16      5.29 o
  -9   6  12      207.51      201.64     15.76 o
  -8   6  12      130.00      140.05      9.92 o
  -7   6  12      158.79      156.14     11.85 o
  -6   6  12       39.64       42.42      6.41 o
  -5   6  12       48.88       48.03      6.87 o
  -4   6  12       70.25       71.46      8.07 o
  -3   6  12      267.45      276.13     13.30 o
  -2   6  12       73.99       87.07      7.64 o
  -1   6  12        5.36       10.56     10.80 o
   0   6  12      321.68      321.64     17.20 o
   1   6  12      112.77      133.12     24.22 o
   2   6  12       39.30       44.65     11.41 o
   3   6  12        0.00        0.00      8.96 o
   4   6  12       64.82       71.80     13.87 o
 -15   7  12       28.94       33.27     11.08 o
 -14   7  12       29.85       14.75      7.18 o
 -13   7  12        0.01        0.00      7.57 o
 -12   7  12       13.24        5.17      9.75 o
 -11   7  12        3.31        0.00      6.99 o
 -10   7  12       13.51        6.13      5.91 o
  -9   7  12       74.95       69.78      8.08 o
  -8   7  12       35.11       29.61      6.43 o
  -7   7  12      104.09      110.76      9.95 o
  -6   7  12       73.88       84.46      8.82 o
  -5   7  12       54.42       50.92      7.54 o
  -4   7  12        1.23        7.31      5.41 o
  -3   7  12      138.40      158.64     13.56 o
  -2   7  12       43.85       51.60     10.20 o
  -1   7  12        9.01        0.00      6.63 o
   0   7  12        3.72        3.75      6.85 o
   1   7  12        0.21        0.00      9.49 o
   2   7  12        7.93        0.00     13.11 o
   3   7  12       15.12        2.12     15.71 o
 -14   8  12        0.17        0.26      8.72 o
 -13   8  12        4.40        1.05      6.39 o
 -12   8  12        2.56        2.68      6.65 o
 -11   8  12       11.05        9.18      6.30 o
 -10   8  12       74.03       77.18      8.90 o
  -9   8  12        2.82        0.00      5.11 o
  -8   8  12        2.40        0.00      5.44 o
  -7   8  12       26.07       36.07      7.34 o
  -6   8  12      210.21      200.76     12.24 o
  -5   8  12        6.32        9.90      6.06 o
  -4   8  12       31.37       18.61      8.23 o
  -3   8  12        0.03        4.89      6.07 o
  -2   8  12       70.04       78.76     10.41 o
  -1   8  12       16.10       29.11      8.54 o
   0   8  12       32.27       30.18      9.10 o
   1   8  12       13.30        7.23      9.69 o
   2   8  12        1.46        4.96     13.19 o
 -12   9  12       17.90       28.30      7.72 o
 -11   9  12        1.58        2.71      6.38 o
 -10   9  12       15.71        6.66      9.51 o
  -9   9  12        0.37        5.94      5.82 o
  -8   9  12        2.16        7.30      6.20 o
  -7   9  12        8.39        6.23      7.19 o
  -6   9  12       25.67       26.23     10.32 o
  -5   9  12        3.73       12.16      6.74 o
  -4   9  12        1.17        4.14      5.86 o
  -3   9  12        1.66       10.00      6.81 o
  -2   9  12       20.05       33.18      9.22 o
  -1   9  12        3.93        0.45      8.62 o
   0   9  12        0.04        0.00     13.51 o
   1   9  12       13.72       27.11     10.42 o
 -10  10  12        1.17        5.55      9.12 o
  -9  10  12        0.03        5.23      6.38 o
  -8  10  12       10.39       12.61      8.04 o
  -7  10  12       12.45        9.47     10.78 o
  -6  10  12       13.05       10.02      6.84 o
  -5  10  12        4.25       10.98      6.73 o
  -4  10  12        3.31       12.05      6.81 o
  -3  10  12        0.89        0.45      6.85 o
  -2  10  12        8.93       10.55      8.17 o
  -1  10  12        0.73        0.00      7.92 o
 -17   1  13        8.06        4.71      5.98 o
 -16   1  13        0.02        0.00      5.94 o
 -15   1  13        9.48       10.10      5.38 o
 -14   1  13       17.14       20.99      5.60 o
 -13   1  13       25.30       34.78      5.35 o
 -12   1  13       12.12        9.88      4.40 o
 -11   1  13       61.22       58.24      5.74 o
 -10   1  13       23.55       15.88      6.97 o
  -9   1  13      566.10      576.57     13.73 o
  -8   1  13        7.48        6.97      4.42 o
  -7   1  13      328.93      341.23     18.24 o
  -6   1  13       13.05       15.69      4.58 o
  -5   1  13      694.15      662.97     15.94 o
  -4   1  13        7.76        6.06      4.41 o
  -3   1  13      300.41      315.52     10.10 o
  -2   1  13       14.06       13.34      5.60 o
  -1   1  13      121.76      135.16      9.22 o
   0   1  13        9.08        0.00      7.12 o
   1   1  13       17.98       25.89     12.76 o
   2   1  13       14.31       26.69      9.82 o
   3   1  13        7.35        9.81      9.33 o
   4   1  13        0.00        1.10     10.19 o
   5   1  13        2.06        3.47     10.42 o
 -17   2  13        0.01        4.34      7.60 o
 -16   2  13       10.32        5.05      6.02 o
 -15   2  13       12.04       11.91      5.53 o
 -14   2  13       26.96       15.32      5.66 o
 -13   2  13        1.37        7.42      5.14 o
 -12   2  13      176.25      159.23      9.47 o
 -11   2  13      114.69      106.21      7.72 o
 -10   2  13      331.11      333.99     12.38 o
  -9   2  13       43.90       40.90      5.81 o
  -8   2  13      227.89      226.34     10.13 o
  -7   2  13       83.98       75.11      7.18 o
  -6   2  13     1110.51     1127.70     21.26 o
  -5   2  13      236.35      233.20     10.07 o
  -4   2  13       38.31       38.03      5.57 o
  -3   2  13        2.88        4.13      4.45 o
  -2   2  13      421.39      408.58     14.32 o
  -1   2  13      208.68      181.25     32.55 o
   0   2  13       60.65       59.02     10.92 o
   1   2  13        1.63        2.21      8.33 o
   2   2  13       47.50       49.64     10.92 o
   3   2  13       14.35       12.57     15.71 o
   4   2  13        0.00        0.00      9.57 o
   5   2  13        0.43        6.91     11.23 o
 -17   3  13       15.66       13.25      5.98 o
 -16   3  13       16.26       14.62      5.88 o
 -15   3  13        2.24        4.82      6.08 o
 -14   3  13       48.94       51.96      6.85 o
 -13   3  13        3.97        5.99      5.00 o
 -12   3  13        0.70        2.99      4.46 o
 -11   3  13        8.08       12.82      5.00 o
 -10   3  13      201.05      192.00      9.93 o
  -9   3  13      198.07      268.86     11.36 o
  -8   3  13       12.54       15.97      6.68 o
  -7   3  13      131.12      149.54      8.50 o
  -6   3  13      327.82      345.89     13.76 o
  -5   3  13      223.56      245.89     11.91 o
  -4   3  13       13.23       14.40      5.62 o
  -3   3  13       89.46      102.21      8.49 o
  -2   3  13      155.92      146.26     11.24 o
  -1   3  13        1.16        1.94      6.56 o
   0   3  13       25.69        8.42      8.13 o
   1   3  13        4.29        2.69      9.10 o
   2   3  13       20.99       27.19     10.13 o
   3   3  13        1.13        4.14     12.15 o
   4   3  13       24.48       35.80     12.94 o
   5   3  13        6.10       20.57     12.65 o
 -17   4  13        1.93        0.00      5.69 o
 -16   4  13       33.33       30.11      6.79 o
 -15   4  13        2.29        0.00      5.39 o
 -14   4  13       44.40       42.60      6.61 o
 -13   4  13        1.51        8.87      4.95 o
 -12   4  13       68.27       62.58      6.91 o
 -11   4  13        1.00        5.54      4.86 o
 -10   4  13      269.24      268.62     11.57 o
  -9   4  13        9.09        0.00      5.67 o
  -8   4  13        0.42        2.32      5.38 o
  -7   4  13       13.81       31.32      6.50 o
  -6   4  13      161.46      146.59      9.74 o
  -5   4  13       12.39       14.95      5.47 o
  -4   4  13        5.14        1.00      4.67 o
  -3   4  13        0.95        0.00      5.07 o
  -2   4  13      253.22      220.72     14.76 o
  -1   4  13        1.31        0.00      6.41 o
   0   4  13       44.10       31.44     10.31 o
   1   4  13        8.14        8.66      8.75 o
   2   4  13       61.34       58.34     16.67 o
   3   4  13        8.49        0.00      9.01 o
   4   4  13       36.47       33.46     18.58 o
 -16   5  13      161.54      166.61     16.46 o
 -15   5  13        0.12        0.00      5.50 o
 -14   5  13       50.41       58.55      7.19 o
 -13   5  13        4.09       10.47      5.54 o
 -12   5  13      266.70      264.66     13.75 o
 -11   5  13       12.30        8.41      5.75 o
 -10   5  13      111.81      104.09      9.20 o
  -9   5  13        9.44       16.23      5.66 o
  -8   5  13       35.06       35.83      6.76 o
  -7   5  13        0.02        0.00      4.97 o
  -6   5  13      111.98      110.71      9.11 o
  -5   5  13        0.16        4.47      4.75 o
  -4   5  13      104.76       99.50      8.74 o
  -3   5  13       14.23       24.65      6.23 o
  -2   5  13       48.75       43.16      8.45 o
  -1   5  13       13.34       16.45      7.64 o
   0   5  13      225.05      234.65     19.52 o
   1   5  13        8.25        0.83     18.32 o
   2   5  13        4.01        8.67     16.67 o
   3   5  13        1.02        1.65     10.14 o
   4   5  13       78.96      116.04     17.25 o
 -15   6  13        0.91        0.00      6.54 o
 -14   6  13       57.15       56.09     12.81 o
 -13   6  13        6.96        0.00      5.89 o
 -12   6  13      110.49      123.75     12.88 o
 -11   6  13        0.89        9.22      5.42 o
 -10   6  13       15.73       24.57     10.57 o
  -9   6  13       19.95        9.13      6.00 o
  -8   6  13        6.77        0.32      5.31 o
  -7   6  13       11.90       14.65      5.97 o
  -6   6  13       10.33       24.50      6.15 o
  -5   6  13       12.04        9.76      5.52 o
  -4   6  13        6.31       11.93      5.94 o
  -3   6  13       23.45       15.27      5.99 o
  -2   6  13       22.75       13.82      7.83 o
  -1   6  13        1.91        6.65      7.80 o
   0   6  13      181.48      167.80     17.74 o
   1   6  13       12.15       20.89     10.87 o
   2   6  13       21.57       23.78     12.30 o
   3   6  13        6.74       13.36     18.32 o
 -14   7  13        2.87        0.00      6.47 o
 -13   7  13       10.20       15.25      6.67 o
 -12   7  13       17.08       23.25      7.26 o
 -11   7  13        2.87        9.35      5.70 o
 -10   7  13        0.92        0.00      4.63 o
  -9   7  13       87.92       89.60     11.88 o
  -8   7  13        2.76        8.84      7.59 o
  -7   7  13       20.27       18.56      6.71 o
  -6   7  13        0.60        0.00      5.88 o
  -5   7  13       57.75       46.44      7.34 o
  -4   7  13        8.60       12.01      6.03 o
  -3   7  13       81.04       95.50      9.40 o
  -2   7  13        0.01        4.73      7.39 o
  -1   7  13        3.05        0.00      7.44 o
   0   7  13       18.29       19.70     21.96 o
   1   7  13        8.99        4.24      9.67 o
   2   7  13        0.75       12.72     11.53 o
 -13   8  13        1.40        4.97      6.86 o
 -12   8  13        3.67       10.08      6.15 o
 -11   8  13        1.21        1.37      5.46 o
 -10   8  13        3.31        4.06      6.06 o
  -9   8  13        0.74        3.34      6.50 o
  -8   8  13       38.79       41.13      7.81 o
  -7   8  13        0.02        0.00      6.19 o
  -6   8  13      150.52      149.72     11.29 o
  -5   8  13        0.31        0.30      5.90 o
  -4   8  13       14.93       28.12      7.19 o
  -3   8  13        2.10        2.30      6.88 o
  -2   8  13       11.47        8.10      8.11 o
  -1   8  13        0.09        0.00      8.27 o
   0   8  13        0.96        3.90     10.51 o
   1   8  13        5.90        0.00     10.49 o
 -11   9  13       27.14       38.93     11.40 o
 -10   9  13        7.17       10.51      6.71 o
  -9   9  13       64.66       91.85     10.03 o
  -8   9  13        6.55        1.41      6.58 o
  -7   9  13        7.41        0.00      6.70 o
  -6   9  13       32.92       26.26      7.21 o
  -5   9  13       17.19        7.28      7.03 o
  -4   9  13        2.05        7.97      6.97 o
  -3   9  13       69.82      100.76     20.19 o
  -2   9  13       10.07       13.18     10.05 o
  -1   9  13       12.30       14.84      8.79 o
  -8  10  13       10.59       20.54      8.02 o
  -7  10  13        5.57       19.81      7.42 o
  -6  10  13        9.35       12.25      7.53 o
  -5  10  13       10.79       15.42      7.26 o
 -17   0  14       50.34       65.48     11.22 o
 -16   0  14       27.98       39.23      9.05 o
 -15   0  14       40.96       38.24      9.00 o
 -14   0  14        3.72        0.00      6.88 o
 -13   0  14        8.11        7.26      6.62 o
 -12   0  14        0.06        0.00      5.78 o
 -11   0  14      104.39      126.48      9.17 o
 -10   0  14        4.47        0.00      6.05 o
  -9   0  14       25.84       29.37      6.90 o
  -8   0  14      202.24      197.31     12.03 o
  -7   0  14        2.11        2.17      5.21 o
  -6   0  14      404.91      428.73     17.03 o
  -5   0  14       10.58       18.15      6.04 o
  -4   0  14        0.11        0.85      5.47 o
  -3   0  14      138.91      153.40     11.15 o
  -2   0  14       10.05       16.65      8.08 o
  -1   0  14       64.03       92.91     18.23 o
   0   0  14        1.01       12.42     12.67 o
   1   0  14       17.37        6.42     13.54 o
   2   0  14       15.76       40.28     15.10 o
   3   0  14       78.50      103.30     20.14 o
 -17   1  14        4.46        0.00      6.54 o
 -16   1  14        0.09        7.82      6.30 o
 -15   1  14        1.31        0.00      6.52 o
 -14   1  14        0.85        3.42      5.40 o
 -13   1  14       27.12       22.18      5.59 o
 -12   1  14       62.19       78.22      8.51 o
 -11   1  14       27.77       30.03      5.67 o
 -10   1  14        0.01        4.92      4.64 o
  -9   1  14      161.95      161.20      9.04 o
  -8   1  14        4.70        6.46      5.40 o
  -7   1  14        7.52       13.64      4.53 o
  -6   1  14        3.96        6.38      4.60 o
  -5   1  14      195.71      174.90      9.01 o
  -4   1  14        5.30        2.80      4.11 o
  -3   1  14       33.75       32.84      5.56 o
  -2   1  14       47.52       50.55     10.47 o
  -1   1  14        4.53       14.88     14.32 o
   0   1  14       22.27       24.13      9.82 o
   1   1  14       17.86       22.00     10.37 o
   2   1  14        0.59        0.49      9.08 o
   3   1  14        0.06        0.00      9.79 o
   4   1  14       29.82       51.74     18.06 o
 -17   2  14        7.02       23.98      7.37 o
 -16   2  14        5.57        3.97      7.76 o
 -15   2  14       24.41       23.76      6.60 o
 -14   2  14        2.16        7.67      8.54 o
 -13   2  14        6.82       16.43      5.69 o
 -12   2  14        1.51        1.53      4.62 o
 -11   2  14       41.77       37.59      6.26 o
 -10   2  14        2.84        0.00      7.62 o
  -9   2  14        2.86        6.63      5.01 o
  -8   2  14      133.19      144.43      8.75 o
  -7   2  14        3.36        5.74      4.74 o
  -6   2  14      210.94      225.24     10.44 o
  -5   2  14        0.12        0.00      4.31 o
  -4   2  14        1.21        0.00      4.35 o
  -3   2  14       17.24       19.04      7.89 o
  -2   2  14        1.52        6.20      8.32 o
  -1   2  14        3.37       14.17      8.25 o
   0   2  14        3.74       17.19      9.45 o
   1   2  14        7.74       12.12      9.70 o
   2   2  14        4.44        0.00      9.70 o
   3   2  14        6.96       12.68     13.11 o
 -16   3  14        1.06        0.53      5.92 o
 -15   3  14        2.99        2.19      5.59 o
 -14   3  14       29.27       30.40      6.41 o
 -13   3  14      297.57      270.55     12.41 o
 -12   3  14        6.82        2.69      6.55 o
 -11   3  14        2.36        5.47      4.88 o
 -10   3  14       27.89       48.38      6.36 o
  -9   3  14     2516.04     2538.35     35.25 o
  -8   3  14       57.36       53.41      9.45 o
  -7   3  14      138.92      155.97     10.30 o
  -6   3  14       94.49       87.60     13.28 o
  -5   3  14     2576.85     2557.74     38.69 o
  -4   3  14       17.58       28.69      6.13 o
  -3   3  14      196.91      201.07     11.25 o
  -2   3  14       20.89        8.67      6.99 o
  -1   3  14      352.62      346.42     22.26 o
   0   3  14       38.43       57.62     12.38 o
   1   3  14        4.27        0.00     16.49 o
   2   3  14        5.90        0.00      9.87 o
   3   3  14       13.08       12.80     11.23 o
 -16   4  14        4.33        2.19      8.83 o
 -15   4  14       11.75       13.70      6.12 o
 -14   4  14       15.87       23.69      6.28 o
 -13   4  14        2.39        1.50      5.64 o
 -12   4  14        0.19        0.58      5.03 o
 -11   4  14       14.29       21.07      6.41 o
 -10   4  14       47.14       61.58      8.14 o
  -9   4  14        2.24        2.21      5.94 o
  -8   4  14       14.32       20.36      6.09 o
  -7   4  14        3.84        0.00      4.91 o
  -6   4  14        2.11        0.00      5.15 o
  -5   4  14        0.05        0.00      5.29 o
  -4   4  14       58.83       61.42      7.64 o
  -3   4  14        1.47        0.00      6.82 o
  -2   4  14       14.74       13.68     11.20 o
  -1   4  14        1.40        4.77      9.94 o
   0   4  14       14.53       18.00     10.55 o
   1   4  14        1.75        0.00     11.28 o
   2   4  14        5.39        6.28     11.16 o
   3   4  14        0.35        0.00     10.15 o
 -15   5  14        1.88        0.00      6.37 o
 -14   5  14        9.65       15.82      6.94 o
 -13   5  14       64.00       59.67      8.55 o
 -12   5  14        3.82       11.87      6.00 o
 -11   5  14        0.81        8.90      5.63 o
 -10   5  14       42.45       32.36      6.94 o
  -9   5  14       43.45       43.59      7.27 o
  -8   5  14        3.79        6.43      7.12 o
  -7   5  14        4.06        8.12      6.25 o
  -6   5  14       25.93       23.98      6.61 o
  -5   5  14       69.74       66.18      8.26 o
  -4   5  14       45.84       32.18      6.99 o
  -3   5  14        0.75        0.43      7.84 o
  -2   5  14        7.53        6.93      7.84 o
  -1   5  14       21.97       18.29     11.26 o
   0   5  14       15.26       20.87      9.61 o
   1   5  14       38.57       43.75     13.11 o
   2   5  14        0.05        0.00     17.01 o
 -14   6  14        2.89        8.52      6.99 o
 -13   6  14        1.29       10.52      7.07 o
 -12   6  14       22.51       22.50      6.87 o
 -11   6  14       18.30       20.93      6.36 o
 -10   6  14        0.03        0.00      5.88 o
  -9   6  14        1.27        0.00      5.47 o
  -8   6  14       46.97       45.07      7.46 o
  -7   6  14        0.03        0.00      6.01 o
  -6   6  14       61.90       58.92      7.89 o
  -5   6  14        0.09        1.39      5.95 o
  -4   6  14        6.00        3.88      5.45 o
  -3   6  14       17.55        7.99      6.83 o
  -2   6  14       23.10       26.42      8.28 o
  -1   6  14       15.83       16.29     10.16 o
   0   6  14       12.41       28.05     12.07 o
   1   6  14        0.46        5.92      9.90 o
 -13   7  14       11.01        2.95      6.45 o
 -12   7  14        0.06        0.00      5.69 o
 -11   7  14       13.59        5.98      5.76 o
 -10   7  14       12.47       14.71      6.70 o
  -9   7  14        2.24        5.64      6.62 o
  -8   7  14        1.26        5.30      6.01 o
  -7   7  14        0.96        0.00      6.16 o
  -6   7  14        0.13        7.97      6.09 o
  -5   7  14       14.99       10.91      6.25 o
  -4   7  14        8.62       13.96      6.55 o
  -3   7  14        9.31        4.94      6.59 o
  -2   7  14        2.64        3.31      7.69 o
  -1   7  14        0.64        5.30     10.78 o
   0   7  14       13.16       14.17     10.22 o
 -12   8  14        2.57        0.00      6.54 o
 -11   8  14       24.03       39.12      8.08 o
 -10   8  14        0.03        6.57      7.00 o
  -9   8  14        2.57        4.39      6.68 o
  -8   8  14       10.55        7.37      7.01 o
  -7   8  14        0.23        0.00      6.99 o
  -6   8  14       11.89        7.23      6.62 o
  -5   8  14        1.44        4.05      6.84 o
  -4   8  14        0.88        7.18      7.81 o
  -3   8  14       18.37       30.64      9.49 o
  -2   8  14        2.48        6.68      9.32 o
  -9   9  14        0.00        0.03      7.37 o
  -8   9  14        8.37       14.95     10.49 o
  -7   9  14        0.01        0.00      7.25 o
  -6   9  14       48.21       54.99      9.17 o
  -5   9  14        2.46       10.39      7.58 o
  -4   9  14       94.01      105.55     13.22 o
 -16   1  15        0.54        0.00      5.59 o
 -15   1  15        2.48       10.23      6.24 o
 -14   1  15       16.94       24.53      5.79 o
 -13   1  15        1.43        0.00      7.44 o
 -12   1  15        0.23        2.68      5.10 o
 -11   1  15       11.42       10.19      5.49 o
 -10   1  15       30.45       35.53      6.01 o
  -9   1  15      109.38       98.26      7.92 o
  -8   1  15        0.71        0.00      4.64 o
  -7   1  15        3.65        0.00      4.46 o
  -6   1  15        0.00        0.00      4.19 o
  -5   1  15      124.28       97.59      7.53 o
  -4   1  15       16.81       25.68      7.41 o
  -3   1  15        0.25        4.57      7.91 o
  -2   1  15        5.00       16.78      9.24 o
  -1   1  15        5.98       10.08      9.51 o
   0   1  15       12.00       25.26     10.19 o
   1   1  15        0.15       11.37      9.74 o
   2   1  15        5.51       15.28     15.10 o
 -16   2  15        3.58        7.18      6.18 o
 -15   2  15       22.73       15.08      6.44 o
 -14   2  15        0.28        0.00      6.43 o
 -13   2  15        0.01       11.82      5.51 o
 -12   2  15       62.81       50.54      6.93 o
 -11   2  15       53.59       59.82      7.30 o
 -10   2  15       10.63        7.35      5.37 o
  -9   2  15       38.83       20.58      5.82 o
  -8   2  15      137.02      139.60      9.00 o
  -7   2  15        0.00        0.00      4.88 o
  -6   2  15       96.66       99.73      8.89 o
  -5   2  15       53.50       53.20      7.43 o
  -4   2  15       49.78       55.98      6.71 o
  -3   2  15       53.55       75.88     10.07 o
  -2   2  15       56.60       40.49     10.95 o
  -1   2  15        0.81        0.00      9.39 o
   0   2  15        3.98       14.04     10.25 o
   1   2  15       29.68       42.20     25.61 o
   2   2  15        0.44        0.00     10.52 o
 -16   3  15       13.80        6.72      6.86 o
 -15   3  15        1.35       13.56      6.41 o
 -14   3  15       96.04       72.81      8.10 o
 -13   3  15        1.64        0.00      5.17 o
 -12   3  15        0.63        0.53      5.19 o
 -11   3  15        3.57        2.73      5.09 o
 -10   3  15      143.48      157.47     11.35 o
  -9   3  15       88.09       90.99      9.06 o
  -8   3  15        7.43       11.78      6.34 o
  -7   3  15        4.51        5.18      6.10 o
  -6   3  15        0.16        0.11      5.51 o
  -5   3  15       91.36      116.94      9.69 o
  -4   3  15      146.11      136.67     10.25 o
  -3   3  15        0.12        4.34      8.92 o
  -2   3  15       24.26        8.57     15.28 o
  -1   3  15        2.36       18.21     16.15 o
   0   3  15       77.68       79.30     13.50 o
   1   3  15        1.93        6.74     10.08 o
 -15   4  15       27.09       25.97      8.01 o
 -14   4  15      122.79      161.07     10.78 o
 -13   4  15       62.56       71.40      9.35 o
 -12   4  15       15.38       19.14      6.74 o
 -11   4  15       11.75        9.89      6.72 o
 -10   4  15      161.56      158.89     11.59 o
  -9   4  15       67.96       61.98      8.56 o
  -8   4  15      145.12      142.30     13.08 o
  -7   4  15        0.34        6.65      5.90 o
  -6   4  15       86.19       98.07      9.37 o
  -5   4  15       59.98       56.42     11.70 o
  -4   4  15      167.83      142.44     26.33 o
  -3   4  15        6.31        0.00      6.64 o
  -2   4  15        5.29       14.09     10.13 o
  -1   4  15       52.62       50.48     12.86 o
   0   4  15       90.32      109.05     16.17 o
   1   4  15       17.51       30.86     11.71 o
 -14   5  15       16.72       15.43      7.05 o
 -13   5  15        1.33        0.00      5.95 o
 -12   5  15       26.25       25.67      7.21 o
 -11   5  15       57.80       72.91      9.47 o
 -10   5  15       19.74        1.82      6.76 o
  -9   5  15       46.06       51.14      8.05 o
  -8   5  15       24.72       18.76      7.17 o
  -7   5  15        1.38        6.24      6.12 o
  -6   5  15       30.48       15.20      7.04 o
  -5   5  15       54.13       63.76      8.46 o
  -4   5  15       16.36       17.52      9.78 o
  -3   5  15       22.33       23.50      9.71 o
  -2   5  15       45.47       42.28     11.83 o
  -1   5  15        0.02        0.00     10.22 o
   0   5  15        8.19        5.95     18.92 o
 -13   6  15        0.79        4.75      6.58 o
 -12   6  15       14.64       15.08      8.17 o
 -11   6  15        7.71        2.88      6.77 o
 -10   6  15        2.06        0.70      5.84 o
  -9   6  15        1.16        7.30      6.37 o
  -8   6  15        0.10        2.56      7.22 o
  -7   6  15        0.17        1.28      5.86 o
  -6   6  15        0.02        4.64      9.46 o
  -5   6  15        0.01        0.00      6.32 o
  -4   6  15        0.05        0.00      6.42 o
  -3   6  15       14.83       21.00     11.79 o
  -2   6  15       21.08       36.22     12.33 o
  -1   6  15        0.15        3.05     10.60 o
 -12   7  15        3.64        4.36      6.77 o
 -11   7  15        2.70        6.10      8.34 o
 -10   7  15        4.20        1.16      6.85 o
  -9   7  15        0.00        0.38      6.88 o
  -8   7  15       12.37        7.73      6.61 o
  -7   7  15        0.01        0.00      6.30 o
  -6   7  15        3.64        0.17      6.35 o
  -5   7  15        0.01        0.67      6.92 o
  -4   7  15        0.65        5.27      7.91 o
  -3   7  15        2.35        6.33      8.09 o
  -2   7  15        2.49        4.60     11.79 o
  -9   8  15        6.40        3.07      7.71 o
  -8   8  15       26.54       40.85     12.68 o
  -7   8  15        0.01        0.00      7.31 o
  -6   8  15       11.59       24.32      8.10 o
  -5   8  15        3.84       13.17      7.38 o
 -15   0  16       84.04       88.77     15.09 o
 -14   0  16       53.11       81.38     17.80 o
 -13   0  16        7.28        7.52      8.34 o
 -12   0  16        1.86        9.82      8.65 o
 -11   0  16       11.47       18.03      8.30 o
 -10   0  16        0.94        0.00      7.21 o
  -9   0  16       26.35       19.27      8.84 o
  -8   0  16       41.22       48.62     10.08 o
  -7   0  16        5.68        0.12      7.76 o
  -6   0  16       11.72       15.12      8.53 o
  -5   0  16       26.85       30.28      8.84 o
  -4   0  16        0.15        7.29     11.28 o
 -15   1  16        0.03       11.21      7.71 o
 -14   1  16       11.15       16.87      7.36 o
 -13   1  16        8.02       14.04      6.44 o
 -12   1  16        0.22        5.83      6.24 o
 -11   1  16       12.41       12.95      6.41 o
 -10   1  16       57.22       54.31      7.98 o
  -9   1  16       55.66       60.51      8.13 o
  -8   1  16       59.71       70.99      8.72 o
  -7   1  16       17.92        7.33      9.13 o
  -6   1  16       54.52       66.77     14.46 o
  -5   1  16       35.04       50.31     10.75 o
  -4   1  16        9.27       12.98     10.50 o
  -3   1  16        0.56        4.17     13.89 o
  -2   1  16        9.95       11.46     13.89 o
  -1   1  16        1.73        0.00     15.10 o
 -15   2  16       15.86       26.66      6.68 o
 -14   2  16        4.59        0.00      6.08 o
 -13   2  16      156.19      166.99     10.62 o
 -12   2  16       88.86       96.68      9.43 o
 -11   2  16        0.00        0.39      6.24 o
 -10   2  16        2.02        3.51      5.79 o
  -9   2  16      113.98      103.73      8.62 o
  -8   2  16       97.99      103.67      9.49 o
  -7   2  16       48.25       47.76      7.73 o
  -6   2  16       30.03       33.98      8.56 o
  -5   2  16       38.02       37.60      7.16 o
  -4   2  16       50.04       32.12     10.19 o
  -3   2  16      123.54      108.28     14.77 o
  -2   2  16       41.71       70.91     13.13 o
  -1   2  16       52.04       64.73     13.44 o
   0   2  16       59.71       65.90     13.55 o
 -15   3  16       38.13       42.14      7.40 o
 -14   3  16       92.83      112.62      9.46 o
 -13   3  16       29.31       18.82      6.67 o
 -12   3  16        0.19        8.60      7.45 o
 -11   3  16       93.51       93.73     10.18 o
 -10   3  16       80.07       65.56      8.97 o
  -9   3  16      157.08      117.23     11.06 o
  -8   3  16       50.48       52.73      8.50 o
  -7   3  16       70.67       68.96      9.56 o
  -6   3  16       62.06       64.41      8.47 o
  -5   3  16      163.46      152.52     11.02 o
  -4   3  16        6.93       18.49      7.88 o
  -3   3  16       22.51       13.28     10.85 o
  -2   3  16       73.56       75.74     14.04 o
  -1   3  16       49.00       46.61     12.69 o
 -14   4  16       70.78       97.00     10.57 o
 -13   4  16      123.52      131.98     11.47 o
 -12   4  16        4.76        0.00      6.82 o
 -11   4  16        0.55        0.00      6.39 o
 -10   4  16       32.27       46.08     10.15 o
  -9   4  16      160.93      175.43     12.36 o
  -8   4  16        5.28        3.37      6.55 o
  -7   4  16       60.26       63.38     10.05 o
  -6   4  16       21.97       24.63      7.11 o
  -5   4  16       34.17       34.18      7.40 o
  -4   4  16        3.19       17.77      7.81 o
  -3   4  16      114.72      135.15     17.25 o
  -2   4  16       52.02       55.12     14.18 o
  -1   4  16        3.96        0.00     11.47 o
 -13   5  16        8.60        4.44      7.01 o
 -12   5  16       10.86       10.62      7.64 o
 -11   5  16        0.56        2.79      7.33 o
 -10   5  16        5.26        9.68      9.71 o
  -9   5  16        0.01        0.00      9.42 o
  -8   5  16       79.17       84.58     11.43 o
  -7   5  16        0.02        0.00      6.47 o
  -6   5  16       35.12       31.91      7.72 o
  -5   5  16        1.08        5.29      7.55 o
  -4   5  16        4.57        0.00      7.61 o
  -3   5  16        0.14        1.91     11.54 o
  -2   5  16       14.92        1.53     11.60 o
 -12   6  16        1.94        6.91      7.30 o
 -11   6  16       22.82       20.88      7.65 o
 -10   6  16        9.68       22.47      8.12 o
  -9   6  16        5.05       10.02      8.13 o
  -8   6  16       43.69       54.35      9.05 o
  -7   6  16        2.34        0.92      8.34 o
  -6   6  16        0.66        6.73      9.81 o
  -5   6  16       21.44       21.59      9.20 o
  -4   6  16       10.36        7.48      7.65 o
  -8   7  16       11.65       20.39      7.78 o
  -7   7  16        0.72       14.34      8.06 o
 -14   1  17       46.32       67.69      9.54 o
 -13   1  17        0.11       10.13      5.98 o
 -12   1  17        0.40        0.00      6.36 o
 -11   1  17        0.83       16.01      7.38 o
 -10   1  17       14.77        1.78      7.03 o
  -9   1  17        2.53        0.00      9.45 o
  -8   1  17        0.57        0.00     10.62 o
  -7   1  17        1.00        0.10      7.60 o
  -6   1  17       15.49       14.84      8.36 o
  -5   1  17        2.95        0.00      9.83 o
  -4   1  17        0.25        5.03     14.06 o
  -3   1  17        0.09        7.47     15.97 o
 -14   2  17        5.78        7.23      6.49 o
 -13   2  17        9.44       15.49      6.93 o
 -12   2  17        4.22        0.00      6.12 o
 -11   2  17       23.66       17.94      7.72 o
 -10   2  17        0.23        0.00      6.78 o
  -9   2  17       20.58       29.78      7.86 o
  -8   2  17       26.93       19.94      7.20 o
  -7   2  17       31.98       47.05      8.03 o
  -6   2  17        0.06       18.94      7.21 o
  -5   2  17       18.32       28.17     17.36 o
  -4   2  17        0.91        0.00     13.54 o
  -3   2  17        3.86       31.34     23.96 o
 -13   3  17        0.91        6.02      7.37 o
 -12   3  17        6.63        0.10      7.92 o
 -11   3  17        3.30        5.48      7.27 o
 -10   3  17        2.88       12.04      7.17 o
  -9   3  17        1.06        0.00      6.80 o
  -8   3  17        6.17        1.54      6.47 o
  -7   3  17        2.16        5.59      6.99 o
  -6   3  17        5.19        7.76      7.02 o
  -5   3  17        1.76        2.19      7.99 o
  -4   3  17        1.34        0.00      7.93 o
  -3   3  17        2.40       21.44     12.28 o
 -12   4  17        7.44        0.00      7.20 o
 -11   4  17        1.05        0.00      7.74 o
 -10   4  17        8.27       25.96      8.15 o
  -9   4  17        1.15        7.81      7.56 o
  -8   4  17       26.16       14.53     11.47 o
  -7   4  17        0.46       20.90      7.39 o
  -6   4  17       15.57       18.53      7.31 o
  -5   4  17        0.71        7.13      8.01 o
  -4   4  17        1.81        0.00     14.15 o
 -10   5  17       13.81       10.24      7.91 o
  -9   5  17        2.98        0.48      6.91 o
  -8   5  17        1.55       19.41      8.72 o
  -7   5  17        4.09       12.90      7.71 o
  -6   5  17       13.18       19.31      9.22 o
 -12   0  18       58.12       78.22     13.92 o
 -11   0  18        0.16       17.01     10.25 o
 -10   0  18       14.39       32.42     10.48 o
  -9   0  18        1.28        0.00     21.09 o
  -8   0  18        4.12        0.00      9.14 o
  -7   0  18        2.93       17.94      9.80 o
 -11   1  18       26.48       30.33      7.24 o
 -10   1  18       22.69       42.51      8.47 o
  -9   1  18        0.54        5.99      8.84 o
  -8   1  18       46.65       53.91     10.31 o
  -7   1  18       15.53       16.28     13.92 o
  -6   1  18        0.09       11.53     21.09 o
 -11   2  18        0.37        0.00      8.33 o
 -10   2  18        0.51       10.74      9.76 o
  -9   2  18        0.10        0.99     13.64 o
  -8   2  18        1.35        4.22      8.83 o
  -7   2  18        0.77        3.64      8.78 o
 
